# Supplementary material for: Dual proteomics of Drosophila melanogaster hemolymph infected with the heritable endosymbiont Spiroplasma poulsonii
Source: PLoS One. 2021 Apr 29;16(4):e0250524. doi: 10.1371/journal.pone.0250524 (PMC8084229; doi:10.1371/journal.pone.0250524)
Supplement: S1 Table — (CSV) [file pone.0250524.s003.csv]

Protein_IDs	Majority_protein_IDs	Main_transcript	GeneID	CG_ID	Symbol	Polypeptide_of_transcript	minus_log_pvalue	Difference	Sequence_length	Mol._weight_[kDa]	Intensity_OR_01	Intensity_OR_02	Intensity_OR_03	Intensity_OR_04	Intensity_SPOR_01	Intensity_SPOR_02	Intensity_SPOR_03	Intensity_SPOR_04	iBAQ_OR_01	iBAQ_OR_02	iBAQ_OR_03	iBAQ_OR_04	iBAQ_SPOR_01	iBAQ_SPOR_02	iBAQ_SPOR_03	iBAQ_SPOR_04	LFQ_intensity_OR_01	LFQ_intensity_OR_02	LFQ_intensity_OR_03	LFQ_intensity_OR_04	LFQ_intensity_SPOR_01	LFQ_intensity_SPOR_02	LFQ_intensity_SPOR_03	LFQ_intensity_SPOR_04	Prediction	CS Position	GO_BIOLOGICAL_PROCESS	GO_CELLULAR_COMPONENT	GO_MOLECULAR_FUNCTION	GO_extracellular
FBtr0080496;FBgn0032472	FBtr0080496;FBgn0032472	FBtr0080496	FBgn0032472	CG9928	CG9928	CG9928-PA	1.626901301	0.774256229	106	11.462	474370000	86120000	663190000	507990000	595350000	913730000	1290800000	682020000	79061000	14353000	110530000	84665000	99226000	152290000	215130000	113670000	28.81372	28.11887	29.02905	28.51194	29.36137	29.52079	29.73326	28.95518	SP(Sec/SPI)	CS pos: 22-23. ASG-IF. Pr: 0.3093	-	-	-	FALSE
FBtr0074237;FBgn0030740	FBtr0074237;FBgn0030740	FBtr0074237	FBgn0030740	CG9917	CG9917	CG9917-PA	0.866757509	0.330836296	301	33.816	201980000	32589000	247440000	230720000	252080000	268140000	286950000	222880000	15537000	2506900	19034000	17748000	19391000	20626000	22073000	17144000	27.58728	26.80255	27.57492	27.36611	27.74195	27.76484	27.62317	27.52425	SP(Sec/SPI)	CS pos: 25-26. IMA-QL. Pr: 0.7716	-	-	-	FALSE
FBtr0074238;FBgn0004432;FBtr0075737;FBgn0036415;FBtr0075736;FBgn0036415;FBtr0085286;FBgn0039581	FBtr0074238;FBgn0004432	FBtr0074238	FBgn0004432	CG9916	Cyp1	Cyp1-PA	0.051230615	-0.055206299	227	24.666	499120000	68822000	552020000	686750000	533840000	425180000	522670000	552720000	38394000	5294000	42463000	52827000	41065000	32706000	40205000	42517000	28.93991	27.43738	28.86479	28.9334	28.53453	28.388	28.33313	28.69899	OTHER		protein folding ; GO:0006457 | inferred from biological aspect of ancestor with PANTHER:PTN002594282 <newline> protein peptidyl-prolyl isomerization ; GO:0000413 | inferred from biological aspect of ancestor with PANTHER:PTN002594282	cytosol ; GO:0005829 | inferred from sequence or structural similarity <newline> cytoplasm ; GO:0005737 | inferred from high throughput direct assay <newline> nucleus ; GO:0005634 | inferred from high throughput direct assay <newline> cytoplasm ; GO:0005737 | inferred from biological aspect of ancestor with PANTHER:PTN002594282 <newline> intracellular membrane-bounded organelle ; GO:0043231 | inf…	peptidyl-prolyl cis-trans isomerase activity ; GO:0003755 | inferred from biological aspect of ancestor with PANTHER:PTN002594282 <newline> peptidyl-prolyl cis-trans isomerase activity ; GO:0003755 | inferred from sequence or structural similarity <newline> cyclosporin A binding ; GO:0016018 | inferred from biological aspect of ancestor with PANTHER:PTN002594282	FALSE
FBtr0074240;FBgn0030737	FBtr0074240;FBgn0030737	FBtr0074240	FBgn0286508	CG9914	Had1	Had1-PA	1.356767304	-1.142852306	315	34.786	43572000	6858800	54523000	34739000	19026000	17318000	4865700	10203000	2723300	428680	3407700	2171200	1189100	1082400	304110	637670	25.29943	24.53724	25.24815	24.24278	23.94753	23.62221	22.72412	24.46233	OTHER		oxidation-reduction process ; GO:0055114 | inferred from electronic annotation with InterPro:IPR006108, InterPro:IPR006176, InterPro:IPR006180, InterPro:IPR008927, InterPro:IPR013328, InterPro:IPR022694 <newline> fatty acid metabolic process ; GO:0006631 | inferred from electronic annotation with InterPro:IPR006108, InterPro:IPR006176, InterPro:IPR006180, InterPro:IPR022694	-	3-hydroxyacyl-CoA dehydrogenase activity ; GO:0003857 | inferred from electronic annotation with InterPro:IPR006108, InterPro:IPR006176, InterPro:IPR006180, InterPro:IPR022694 <newline> NAD+ binding ; GO:0070403 | inferred from electronic annotation with InterPro:IPR022694 <newline> oxidoreductase activity, acting on the CH-OH group of donors, NAD or NADP as acceptor ; GO:0016616 | inferred from …	FALSE
FBtr0077714;FBgn0031453;FBtr0077713;FBgn0031453	FBtr0077714;FBgn0031453;FBtr0077713;FBgn0031453	FBtr0077714	FBgn0031453	CG9894	Bacc	Bacc-PA	0.157730068	-0.104049683	152	15.46	84826000	11330000	66361000	100990000	72620000	62891000	75698000	91925000	21206000	2832600	16590000	25248000	18155000	15723000	18925000	22981000	26.32689	25.24826	25.93771	26.23916	25.79263	25.77062	25.74345	26.02912	OTHER		behavioral response to ethanol ; GO:0048149 | inferred from mutant phenotype	nucleus ; GO:0005634 | inferred from direct assay <newline> nucleoplasm ; GO:0005654 | inferred from direct assay	-	FALSE
FBtr0074293;FBgn0030758;FBtr0074292;FBgn0030758;FBtr0085732;FBgn0010015	FBtr0074293;FBgn0030758;FBtr0074292;FBgn0030758	FBtr0074293	FBgn0267912	CG9819	CanA-14F	CanA-14F-PB	1.002458379	-1.548025131	584	64.285	38801000	12472000	48495000	75239000	17428000	9044900	26616000	18220000	1385800	445420	1732000	2687100	622440	323030	950580	650720	24.92601	25.39149	25.00397	25.31375	24.80577	21.69424	24.98794	22.95518	OTHER		calcineurin-mediated signaling ; GO:0097720 | inferred from biological aspect of ancestor with PANTHER:PTN000746105 <newline> sleep ; GO:0030431 | inferred from direct assay	cytoplasm ; GO:0005737 | inferred from biological aspect of ancestor with PANTHER:PTN000746105 <newline> calcineurin complex ; GO:0005955 | inferred from biological aspect of ancestor with PANTHER:PTN000746105	protein binding ; GO:0005515 | inferred from physical interaction with UniProtKB:Q9XZL8 <newline> calmodulin-dependent protein phosphatase activity ; GO:0033192 | inferred from mutant phenotype <newline> calmodulin binding ; GO:0005516 | inferred from biological aspect of ancestor with PANTHER:PTN000746105 <newline> calmodulin-dependent protein phosphatase activity ; GO:0033192 | inferred from bi…	FALSE
FBtr0082769;FBgn0038143;FBtr0082768;FBgn0038143;FBtr0082766;FBgn0038143;FBtr0082765;FBgn0038143;FBtr0082770;FBgn0038143;FBtr0082767;FBgn0038143	FBtr0082769;FBgn0038143;FBtr0082768;FBgn0038143;FBtr0082766;FBgn0038143;FBtr0082765;FBgn0038143	FBtr0082769	FBgn0038143	CG9813	CG9813	CG9813-PE	1.788369236	1.444797993	556	60.973	25892000	0	30263000	35556000	63620000	89843000	62399000	48682000	958980	0	1120900	1316900	2356300	3327500	2311100	1803000	24.47593	23.04263	24.51995	24.94015	25.64848	26.09555	25.51968	25.49415	SP(Sec/SPI)	CS pos: 20-21. TQA-YP. Pr: 0.8269	-	-	-	FALSE
FBtr0082760;FBgn0038149	FBtr0082760;FBgn0038149	FBtr0082760	FBgn0038149	CG9796	GILT1	GILT1-PA	1.903183097	1.296073914	250	27.691	101600000	9221000	133940000	129600000	208510000	267240000	227690000	224930000	7256900	658650	9567300	9256800	14893000	19089000	16264000	16067000	26.57571	25.15414	26.7057	26.4767	27.52806	27.7228	27.39583	27.44987	SP(Sec/SPI)	CS pos: 21-22. AYS-AA. Pr: 0.4362	positive regulation of defense response to bacterium ; GO:1900426 | inferred from mutant phenotype	plasma membrane ; GO:0005886 | inferred from direct assay inferred from high throughput direct assay	oxidoreductase activity ; GO:0016491 | inferred from biological aspect of ancestor with PANTHER:PTN000325955 <newline> oxidoreductase activity, acting on a sulfur group of donors ; GO:0016667 | inferred from sequence or structural similarity with UniProtKB:P13284	FALSE
FBtr0076023;FBgn0011455	FBtr0076023;FBgn0011455	FBtr0076023	FBgn0011455	CG9762	ND-SGDH	ND-SGDH-PA	1.034000758	-1.883256435	186	22.03	69858000	35268000	69204000	80218000	21569000	13581000	68162000	37873000	7761900	3918600	7689300	8913100	2396600	1509000	7573500	4208100	25.83973	26.75888	25.81088	25.37312	21.72999	23.91834	26.04149	24.55976	OTHER		response to reactive oxygen species ; GO:0000302 | inferred from mutant phenotype <newline> mitochondrial electron transport, NADH to ubiquinone ; GO:0006120 | inferred from sequence or structural similarity with UniProtKB:O43674 <newline> determination of adult lifespan ; GO:0008340 | inferred from mutant phenotype	mitochondrial respiratory chain complex I ; GO:0005747 | inferred from sequence or structural similarity with UniProtKB:O43674 <newline> mitochondrion ; GO:0005739 | inferred from high throughput direct assay <newline> mitochondrial respiratory chain complex I ; GO:0005747 | inferred from biological aspect of ancestor with PANTHER:PTN000323600	NADH dehydrogenase activity ; GO:0003954 | inferred from sequence or structural similarity with UniProtKB:O43674	FALSE
FBtr0083248;FBgn0027657;FBtr0083247;FBgn0027657;FBtr0083246;FBgn0027657;FBtr0083245;FBgn0027657;FBtr0300895;FBgn0027657	FBtr0083248;FBgn0027657;FBtr0083247;FBgn0027657;FBtr0083246;FBgn0027657;FBtr0083245;FBgn0027657	FBtr0083248	FBgn0027657	CG9734	glob1	glob1-PD	0.64150412	0.381421089	153	17.088	334850000	44139000	304580000	335330000	405030000	366290000	235440000	347980000	30441000	4012700	27689000	30485000	36821000	33300000	21404000	31635000	28.11803	27.23872	27.78425	27.72741	28.46933	28.21405	27.46373	28.24699	OTHER		oxygen transport ; GO:0015671 | inferred by curator from GO:0005506,GO:0019825	plasma membrane ; GO:0005886 | inferred from direct assay <newline> cytoplasm ; GO:0005737 | inferred from sequence model	heme binding ; GO:0020037 | inferred from electronic annotation with InterPro:IPR000971, InterPro:IPR012292 <newline> oxygen binding ; GO:0019825 | inferred from sequence model <newline> peroxidase activity ; GO:0004601 | inferred from sequence or structural similarity with UniProtKB:Q921A4 <newline> heme binding ; GO:0020037 | inferred from sequence model <newline> oxygen binding ; GO:0019825 | …	FALSE
FBtr0071392;FBgn0030160;FBtr0071391;FBgn0030160	FBtr0071392;FBgn0030160;FBtr0071391;FBgn0030160	FBtr0071392	FBgn0030160	CG9691	CG9691	CG9691-PB	0.210820959	0.142582893	121	12.918	1355400000	86729000	1799500000	1.43E+09	1.50E+09	1525500000	1300400000	899200000	169430000	10841000	224940000	178370000	187880000	190690000	162550000	112400000	30.14965	29.33055	30.2934	29.79176	30.40588	30.16603	29.91285	29.65092	SP(Sec/SPI)	CS pos: 23-24. VRA-EC. Pr: 0.8399	-	-	-	FALSE
FBtr0075348;FBgn0043578	FBtr0075348;FBgn0043578	FBtr0075348	FBgn0043578	CG9681	PGRP-SB1	PGRP-SB1-PA	2.320005654	1.385324955	190	20.997	48454000	3757800	62191000	37277000	105020000	58266000	64826000	100440000	4404900	341620	5653700	3388800	9547500	5296900	5893300	9131100	24.92832	23.89097	25.16	24.47994	26.23643	25.95156	25.59029	26.22225	SP(Sec/SPI)	CS pos: 24-25. ANA-LQ. Pr: 0.8953	innate immune response ; GO:0045087 | inferred from electronic annotation with InterPro:IPR017331 <newline> innate immune response ; GO:0045087 | non-traceable author statement <newline> peptidoglycan catabolic process ; GO:0009253 | inferred from sequence or structural similarity with PGRP-SC1b <newline> immune response ; GO:0006955 | inferred from sequence or structural similarity with UniProtK…	extracellular region ; GO:0005576 | inferred from sequence or structural similarity	zinc ion binding ; GO:0008270 | inferred from electronic annotation with InterPro:IPR006619 <newline> N-acetylmuramoyl-L-alanine amidase activity ; GO:0008745 | inferred from direct assay <newline> N-acetylmuramoyl-L-alanine amidase activity ; GO:0008745 | inferred from sequence or structural similarity with PGRP-SC1b <newline> peptidoglycan binding ; GO:0042834 | inferred from electronic annotat…	TRUE
FBtr0074364;FBgn0030773	FBtr0074364;FBgn0030773	FBtr0074364	FBgn0030773	CG9676	CG9676	CG9676-PA	0.264911992	-0.96530056	251	26.666	79047000	0	14154000	51379000	0	22439000	0	179210000	6080500	0	1088800	3952200	0	1726100	0	13786000	26.21582	23.67092	24.26885	24.7454	22.86122	24.47636	20.5287	27.1735	SP(Sec/SPI)	CS pos: 18-19. VLA-QN. Pr: 0.9616	proteolysis ; GO:0006508 | inferred from electronic annotation with InterPro:IPR001254, InterPro:IPR001314, InterPro:IPR018114 <newline> proteolysis ; GO:0006508 | inferred from sequence model	-	serine-type endopeptidase activity ; GO:0004252 | inferred from sequence model <newline> serine-type endopeptidase activity ; GO:0004252 | inferred from biological aspect of ancestor with PANTHER:PTN001208729	FALSE
FBtr0075344;FBgn0036663;FBtr0075341;FBgn0036663;FBtr0075343;FBgn0036663;FBtr0075342;FBgn0036663	FBtr0075344;FBgn0036663;FBtr0075341;FBgn0036663	FBtr0075344	FBgn0036663	CG9674	CG9674	CG9674-PD	2.060920442	-0.655439377	2114	232.07	146030000	67178000	191520000	177850000	120770000	114920000	109910000	1.28E+08	1269800	584160	1665400	1546500	1050100	999290	955760	1113100	26.98609	27.70622	27.20499	27.07867	26.66289	26.52479	26.45414	26.7124	OTHER		oxidation-reduction process ; GO:0055114 | inferred from electronic annotation with InterPro:IPR002489, InterPro:IPR002932, InterPro:IPR006005, InterPro:IPR006982, InterPro:IPR012220, InterPro:IPR023753 <newline> ammonia assimilation cycle ; GO:0019676 | inferred from biological aspect of ancestor with PANTHER:PTN000234342 <newline> glutamate biosynthetic process ; GO:0006537 | inferred from biol…	-	iron-sulfur cluster binding ; GO:0051536 | inferred from electronic annotation with InterPro:IPR009051 <newline> flavin adenine dinucleotide binding ; GO:0050660 | inferred from electronic annotation with InterPro:IPR012220 <newline> FMN binding ; GO:0010181 | inferred from electronic annotation with InterPro:IPR012220 <newline> iron ion binding ; GO:0005506 | inferred from electronic annotation …	FALSE
FBtr0082902;FBgn0038211	FBtr0082902;FBgn0038211	FBtr0082902	FBgn0038211	CG9649	CG9649	CG9649-PA	1.865508882	0.905600548	504	56.573	68111000	49304000	79726000	65086000	172270000	168530000	169010000	171380000	2838000	2054300	3321900	2711900	7177900	7022300	7042000	7140700	26.0778	26.96708	26.10781	25.75259	27.10219	27.05424	27.13663	27.23462	SP(Sec/SPI)	CS pos: 21-22. ISA-QN. Pr: 0.9583	proteolysis ; GO:0006508 | inferred from electronic annotation with InterPro:IPR001254, InterPro:IPR001314, InterPro:IPR018114 <newline> proteolysis ; GO:0006508 | inferred from sequence model	-	serine-type endopeptidase activity ; GO:0004252 | inferred from electronic annotation with InterPro:IPR001254, InterPro:IPR001314, InterPro:IPR018114 <newline> endopeptidase activity ; GO:0004175 | inferred from sequence model <newline> serine-type endopeptidase activity ; GO:0004252 | inferred from sequence model	FALSE
FBtr0082898;FBgn0027563	FBtr0082898;FBgn0027563	FBtr0082898	FBgn0027563	CG9631	CG9631	CG9631-PA	0.755702988	1.080953598	439	48.659	59451000	1450500	75105000	55389000	102880000	164090000	74303000	99539000	3302900	80584	4172500	3077200	5715600	9116000	4128000	5529900	25.81797	23.31451	26.07751	25.60371	26.01905	27.01616	25.62659	26.47571	SP(Sec/SPI)	CS pos: 20-21. GSA-LH. Pr: 0.9266	proteolysis ; GO:0006508 | inferred from electronic annotation with InterPro:IPR001254, InterPro:IPR018114 <newline> proteolysis ; GO:0006508 | inferred from sequence model	-	serine-type endopeptidase activity ; GO:0004252 | inferred from electronic annotation with InterPro:IPR001254, InterPro:IPR018114 <newline> serine-type endopeptidase activity ; GO:0004252 | inferred from sequence model <newline> endopeptidase activity ; GO:0004175 | inferred from sequence model	FALSE
FBtr0075014;FBgn0036862	FBtr0075014;FBgn0036862	FBtr0075014	FBgn0036862	CG9619	Gbs-76A	Gbs-76A-PA	2.258120913	-1.941225052	681	73.966	43316000	5529300	53686000	90802000	4388200	8239500	8859300	16877000	1732600	221170	2147400	3632100	175530	329580	354370	675070	25.15491	24.99071	24.81895	25.9313	22.36652	23.04071	23.51641	24.20732	OTHER		regulation of glycogen biosynthetic process ; GO:0005979 | inferred from biological aspect of ancestor with PANTHER:PTN000267146	protein phosphatase type 1 complex ; GO:0000164 | inferred from biological aspect of ancestor with PANTHER:PTN004350237	glycogen binding ; GO:2001069 | inferred from biological aspect of ancestor with PANTHER:PTN000267146 <newline> protein phosphatase 1 binding ; GO:0008157 | inferred from physical interaction with flw inferred from physical interaction with Pp1-13C inferred from physical interaction with Pp1Ա-96A inferred from physical interaction with Pp1-87B <newline> protein phosphatase 1 binding ; GO:0008157 …	FALSE
FBtr0070025;FBgn0000084;FBtr0301931;FBgn0000084;FBtr0089611;FBgn0053498;FBtr0089609;FBgn0053496;FBtr0089603;FBgn0053491;FBtr0089464;FBgn0053487	FBtr0070025;FBgn0000084;FBtr0301931;FBgn0000084	FBtr0070025	FBgn0000084	CG9579	AnxB10	AnxB10-PA	0.518244838	0.156424522	320	35.59	32694000	4637600	52944000	47107000	36593000	49039000	41930000	69778000	1634700	231880	2647200	2355300	1829700	2452000	2096500	3488900	25.04164	25.03355	24.96182	25.10534	25.11378	25.0968	24.96965	25.58781	OTHER		biological_process ; GO:0008150 | no biological data available	cytoplasm ; GO:0005737 | inferred from biological aspect of ancestor with PANTHER:PTN000052507 <newline> membrane ; GO:0016020 | inferred by curator from GO:0005544	calcium-dependent phospholipid binding ; GO:0005544 | inferred from direct assay <newline> calcium ion binding ; GO:0005509 | inferred from biological aspect of ancestor with PANTHER:PTN000052507	FALSE
FBtr0079236;FBgn0000308;FBtr0079235;FBgn0000308;FBtr0079234;FBgn0000308;FBtr0079233;FBgn0000308	FBtr0079236;FBgn0000308;FBtr0079235;FBgn0000308;FBtr0079234;FBgn0000308;FBtr0079233;FBgn0000308	FBtr0079236	FBgn0000308	CG9553	chic	chic-PD	0.05402373	0.047749519	126	13.723	162270000	6013200	186970000	206150000	184990000	146940000	148760000	156450000	23182000	859020	26710000	29450000	26427000	20992000	21251000	22350000	27.21679	25.99386	27.11207	27.14443	27.16806	26.79402	26.68726	27.00881	OTHER		larval central nervous system remodeling ; GO:0035193 | inferred from genetic interaction with cib <newline> dorsal closure ; GO:0007391 | traceable author statement <newline> actin filament polymerization ; GO:0030041 | traceable author statement <newline> positive regulation of axon extension involved in axon guidance ; GO:0048842 | inferred from mutant phenotype <newline> actomyosin contractil…	cell cortex ; GO:0005938 | inferred from biological aspect of ancestor with PANTHER:PTN000176159 <newline> perinuclear region of cytoplasm ; GO:0048471 | inferred from direct assay <newline> neuron projection ; GO:0043005 | inferred from direct assay <newline> cytoplasm ; GO:0005737 | inferred from direct assay	protein binding ; GO:0005515 | inferred from physical interaction with UniProtKB:Q8T4F7 <newline> actin monomer binding ; GO:0003785 | inferred from biological aspect of ancestor with PANTHER:PTN000176159 <newline> protein binding ; GO:0005515 | inferred from physical interaction with dia	FALSE
FBtr0079253;FBgn0031805	FBtr0079253;FBgn0031805	FBtr0079253	FBgn0031805	CG9505	Nepl4	Nepl4-PA	1.420773141	-0.354912758	652	75.343	328640000	117160000	389220000	355230000	337940000	334670000	324560000	268460000	12640000	4506100	14970000	13663000	12998000	12872000	12483000	10325000	28.24091	28.47758	28.17565	28.1671	27.9491	28.20914	27.78631	27.69704	SP(Sec/SPI)	CS pos: 25-26. VKA-ND. Pr: 0.2997	proteolysis ; GO:0006508 | inferred from electronic annotation with InterPro:IPR000718, InterPro:IPR008753, InterPro:IPR018497	-	metalloendopeptidase activity ; GO:0004222 | inferred from electronic annotation with InterPro:IPR000718, InterPro:IPR018497	FALSE
FBtr0079282;FBgn0031801	FBtr0079282;FBgn0031801	FBtr0079282	FBgn0031801	CG9498	CG9498	CG9498-PA	0.579988068	-0.560543537	424	48.762	20481000	1161800	21944000	18412000	3784300	5780200	4324000	3296500	819230	46474	877750	736500	151370	231210	172960	131860	24.02124	22.53469	23.38469	23.74499	22.22403	23.16826	22.44847	23.60268	OTHER		-	-	-	FALSE
FBtr0300395;FBgn0034618;FBtr0071599;FBgn0034618;FBtr0071601;FBgn0034618;FBtr0300394;FBgn0034618;FBtr0071600;FBgn0034618	FBtr0300395;FBgn0034618;FBtr0071599;FBgn0034618;FBtr0071601;FBgn0034618;FBtr0300394;FBgn0034618;FBtr0071600;FBgn0034618	FBtr0300395	FBgn0034618	CG9485	CG9485	CG9485-PE	2.062891184	-0.733181477	1542	173.58	507280000	208190000	538290000	876540000	302150000	302300000	439320000	476980000	6763700	2775800	7177200	11687000	4028700	4030700	5857500	6359700	28.7785	29.34424	28.70721	29.165	28.12041	28.01993	28.43524	28.48666	OTHER		glycogen biosynthetic process ; GO:0005978 | inferred from electronic annotation with InterPro:IPR006421 <newline> glycogen catabolic process ; GO:0005980 | inferred from biological aspect of ancestor with PANTHER:PTN000060165	-	4-alpha-glucanotransferase activity ; GO:0004134 | inferred from biological aspect of ancestor with PANTHER:PTN000060165 <newline> amylo-alpha-1,6-glucosidase activity ; GO:0004135 | inferred from biological aspect of ancestor with PANTHER:PTN000060165	FALSE
FBtr0113211;FBgn0037749;FBtr0082160;FBgn0037749	FBtr0113211;FBgn0037749;FBtr0082160;FBgn0037749	FBtr0113211	FBgn0037749	CG9471	CG9471	CG9471-PB	0.153956444	-0.167182922	204	22.713	17811000	2171100	21497000	29037000	20239000	18676000	19598000	11789000	1979000	241240	2388600	3226300	2248800	2075100	2177600	1309900	24.25961	22.78752	24.1418	24.28489	23.9494	23.98059	23.77364	23.10146	OTHER		multicellular organism reproduction ; GO:0032504 | inferred from expression pattern	-	biliverdin reductase (NAD(P)+) activity ; GO:0004074 | inferred from sequence or structural similarity with UniProtKB:P30043 <newline> riboflavin reductase (NADPH) activity ; GO:0042602 | inferred from sequence or structural similarity with UniProtKB:P30043	FALSE
FBtr0300357;FBgn0028988;FBtr0086163;FBgn0028988	FBtr0300357;FBgn0028988;FBtr0086163;FBgn0028988	FBtr0300357	FBgn0028988	CG9456	Spn42Dd	Spn42Dd-PB	1.016886385	0.37335968	372	41.179	2063200000	447620000	2237100000	2096200000	3176300000	3209700000	2503700000	2549600000	114620000	24868000	124280000	116460000	176460000	178320000	139090000	141650000	30.83966	30.3571	30.93445	30.54968	31.25873	31.29291	30.77219	30.85051	SP(Sec/SPI)	CS pos: 15-16. VAC-QT. Pr: 0.5929	negative regulation of endopeptidase activity ; GO:0010951 | inferred from biological aspect of ancestor with PANTHER:PTN000156123 <newline> negative regulation of endopeptidase activity ; GO:0010951 | inferred from direct assay <newline> negative regulation of proteolysis ; GO:0045861 | inferred from sequence model <newline> negative regulation of Toll signaling pathway ; GO:0045751 | inferred f…	extracellular space ; GO:0005615 | inferred from high throughput direct assay <newline> extracellular space ; GO:0005615 | inferred from biological aspect of ancestor with PANTHER:PTN000156123	serine-type endopeptidase inhibitor activity ; GO:0004867 | inferred from biological aspect of ancestor with PANTHER:PTN000156123 <newline> serine-type endopeptidase inhibitor activity ; GO:0004867 | inferred from direct assay	TRUE
FBtr0086201;FBgn0028985;FBtr0086198;FBgn0028985;FBtr0086197;FBgn0028985;FBtr0086196;FBgn0028985	FBtr0086201;FBgn0028985;FBtr0086198;FBgn0028985;FBtr0086197;FBgn0028985;FBtr0086196;FBgn0028985	FBtr0086201	FBgn0265137	CG9453	Spn42Da	Spn42Da-PG	1.237589181	-0.357982159	379	42.44	1700300000	464560000	2164800000	1823300000	1.64E+09	1801700000	1423600000	1270700000	73925000	20198000	94123000	79274000	71390000	78336000	61894000	55250000	30.49848	30.37658	30.6121	30.20536	30.1025	30.3909	29.79275	29.97446	OTHER		negative regulation of endopeptidase activity ; GO:0010951 | inferred from biological aspect of ancestor with PANTHER:PTN000156123 <newline> negative regulation of endopeptidase activity ; GO:0010951 | inferred from direct assay <newline> negative regulation of protein processing ; GO:0010955 | inferred from mutant phenotype <newline> negative regulation of peptide hormone processing ; GO:0060570…	extracellular space ; GO:0005615 | inferred from biological aspect of ancestor with PANTHER:PTN000156123 <newline> extracellular space ; GO:0005615 | inferred from direct assay	serine-type endopeptidase inhibitor activity ; GO:0004867 | inferred from direct assay <newline> serine-type endopeptidase inhibitor activity ; GO:0004867 | inferred from biological aspect of ancestor with PANTHER:PTN000156123 <newline> cysteine-type endopeptidase inhibitor activity ; GO:0004869 | inferred from direct assay	TRUE
FBtr0086209;FBgn0033109;FBtr0086208;FBgn0033109;FBtr0086207;FBgn0033109	FBtr0086209;FBgn0033109;FBtr0086208;FBgn0033109;FBtr0086207;FBgn0033109	FBtr0086209	FBgn0265935	CG9446	coro	coro-PC	1.087586509	-1.364695072	528	57.268	9383400	3875900	15231000	18157000	3940300	4848500	13119000	3230300	446830	184570	725290	864630	187640	230880	624730	153820	23.3664	22.56025	23.68314	24.11672	22.95068	23.12721	20.96974	21.2201	OTHER		defense response to fungus ; GO:0050832 | inferred from mutant phenotype <newline> actin filament organization ; GO:0007015 | inferred from biological aspect of ancestor with PANTHER:PTN000091698 <newline> adult somatic muscle development ; GO:0007527 | inferred from mutant phenotype	-	actin filament binding ; GO:0051015 | inferred from biological aspect of ancestor with PANTHER:PTN000091698	FALSE
FBtr0086134;FBgn0033101	FBtr0086134;FBgn0033101	FBtr0086134	FBgn0033101	CG9436	CG9436	CG9436-PA	0.785576742	1.037357807	311	35.418	4480700	0	3659400	4535600	71210000	11676000	50658000	38107000	224040	0	182970	226780	3560500	583780	2532900	1905300	23.54734	21.66527	21.90722	23.49243	24.77957	23.75939	23.45489	22.76784	OTHER		oxidation-reduction process ; GO:0055114 | inferred from electronic annotation with InterPro:IPR018170, InterPro:IPR020471	cytosol ; GO:0005829 | inferred from biological aspect of ancestor with PANTHER:PTN000198921	alditol:NADP+ 1-oxidoreductase activity ; GO:0004032 | inferred from sequence or structural similarity with UniProtKB:P15121 <newline> alcohol dehydrogenase (NADP+) activity ; GO:0008106 | inferred from biological aspect of ancestor with PANTHER:PTN000198921 <newline> oxidoreductase activity ; GO:0016491 | inferred from biological aspect of ancestor with PANTHER:PTN000198921 <newline> alditol:NAD…	FALSE
FBtr0086137;FBgn0010482;FBtr0301422;FBgn0010482;FBtr0301423;FBgn0010482;FBtr0086136;FBgn0010482;FBtr0301420;FBgn0010482;FBtr0301424;FBgn0010482	FBtr0086137;FBgn0010482;FBtr0301422;FBgn0010482;FBtr0301423;FBgn0010482;FBtr0086136;FBgn0010482;FBtr0301420;FBgn0010482;FBtr0301424;FBgn0010482	FBtr0086137	FBgn0010482	CG9432	l(2)01289	l(2)01289-PB	0.768776784	0.289025307	1703	196.58	10510000	7639200	40812000	81667000	87392000	78658000	88409000	71714000	134750	97939	523230	1047000	1120400	1008400	1133400	919410	25.24162	25.0354	25.67061	25.7341	25.90226	25.73459	25.67244	25.52853	SP(Sec/SPI)	CS pos: 27-28. VSG-AG. Pr: 0.7214	cell redox homeostasis ; GO:0045454 | inferred from electronic annotation with InterPro:IPR013766	-	-	FALSE
FBtr0082103;FBgn0005585	FBtr0082103;FBgn0005585	FBtr0082103	FBgn0005585	CG9429	Calr	Calr-PA	0.700115299	1.029540062	406	46.808	35955000	2390600	47139000	62501000	34458000	53199000	191830000	35100000	1563300	103940	2049500	2717400	1498200	2313000	8340400	1526100	25.19592	22.52417	25.39829	25.45914	25.6841	25.44035	25.84962	25.72161	SP(Sec/SPI)	CS pos: 19-20. ISA-EV. Pr: 0.8839	sleep ; GO:0030431 | inferred from mutant phenotype <newline> endoplasmic reticulum unfolded protein response ; GO:0030968 | inferred from biological aspect of ancestor with PANTHER:PTN000117401 <newline> olfactory behavior ; GO:0042048 | inferred from mutant phenotype <newline> protein folding ; GO:0006457 | inferred from biological aspect of ancestor with PANTHER:PTN000117401	fusome ; GO:0045169 | inferred from direct assay <newline> extracellular space ; GO:0005615 | inferred from direct assay <newline> endomembrane system ; GO:0012505 | inferred from high throughput direct assay <newline> endoplasmic reticulum membrane ; GO:0005789 | inferred from biological aspect of ancestor with PANTHER:PTN000117401 <newline> endoplasmic reticulum ; GO:0005783 | inferred from ele…	unfolded protein binding ; GO:0051082 | inferred from electronic annotation with InterPro:IPR001580, InterPro:IPR009169 <newline> calcium ion binding ; GO:0005509 | inferred from biological aspect of ancestor with PANTHER:PTN000117401	TRUE
FBtr0302332;FBgn0037715;FBtr0082110;FBgn0037715;FBtr0082109;FBgn0037715	FBtr0302332;FBgn0037715;FBtr0082110;FBgn0037715;FBtr0082109;FBgn0037715	FBtr0082110	FBgn0037715	CG9399	CG9399	CG9399-PA	0.414099714	1.416217327	154	16.582	44869000	2522600	55031000	89645000	31427000	32418000	84264000	33388000	4486900	252260	5503100	8964500	3142700	3241800	8426400	3338800	24.70319	19.43857	25.68268	25.67347	25.95009	24.98311	25.18389	25.04568	OTHER		mitochondrial pyruvate transmembrane transport ; GO:0006850 | inferred from biological aspect of ancestor with PANTHER:PTN001020926 <newline> mitochondrial pyruvate transmembrane transport ; GO:0006850 | inferred from sequence or structural similarity with SGD:S000003048	integral component of mitochondrial inner membrane ; GO:0031305 | inferred from sequence or structural similarity with SGD:S000001205 <newline> integral component of membrane ; GO:0016021 | inferred from sequence model <newline> integral component of mitochondrial inner membrane ; GO:0031305 | inferred from biological aspect of ancestor with PANTHER:PTN001020926	pyruvate transmembrane transporter activity ; GO:0050833 | inferred from biological aspect of ancestor with PANTHER:PTN001020926 <newline> pyruvate transmembrane transporter activity ; GO:0050833 | inferred from sequence or structural similarity with SGD:S000001205	FALSE
FBtr0078417;FBgn0037063	FBtr0078417;FBgn0037063	FBtr0078417	FBgn0037063	CG9391	CG9391	CG9391-PA	0.023552102	-0.00813055	278	30.625	61569000	16403000	72007000	74128000	65497000	70580000	67496000	73653000	4736100	1261800	5539000	5702100	5038200	5429300	5192000	5665700	25.88451	25.565	25.81673	25.70356	25.76769	25.53528	25.65382	25.98048	OTHER		phosphatidylinositol phosphorylation ; GO:0046854 | inferred from electronic annotation with InterPro:IPR000760, InterPro:IPR020550, InterPro:IPR020552 <newline> inositol metabolic process ; GO:0006020 | inferred from biological aspect of ancestor with PANTHER:PTN000465134 <newline> inositol phosphate dephosphorylation ; GO:0046855 | inferred from biological aspect of ancestor with PANTHER:PTN000…	cytoplasm ; GO:0005737 | inferred from sequence or structural similarity with HGNC:6051	inositol monophosphate 1-phosphatase activity ; GO:0008934 | inferred from sequence or structural similarity with HGNC:6051 <newline> inositol monophosphate 1-phosphatase activity ; GO:0008934 | inferred from biological aspect of ancestor with PANTHER:PTN000465134	FALSE
FBtr0078413;FBgn0012034;FBtr0100592;FBgn0012034;FBtr0078414;FBgn0012034	FBtr0078413;FBgn0012034;FBtr0100592;FBgn0012034;FBtr0078414;FBgn0012034	FBtr0078413	FBgn0012034	CG9390	AcCoAS	AcCoAS-PA	1.236931417	0.68629837	670	75.945	63818000	23783000	65254000	93545000	133210000	173910000	102290000	194390000	1823400	679510	1864400	2672700	3806100	4969000	2922500	5554000	25.92649	26.73286	25.85346	25.91748	26.93977	26.99744	26.18029	27.05796	OTHER		acetyl-CoA biosynthetic process from acetate ; GO:0019427 | inferred from electronic annotation with InterPro:IPR011904 <newline> fatty acid biosynthetic process ; GO:0006633 | traceable author statement <newline> behavioral response to ethanol ; GO:0048149 | inferred from mutant phenotype	-	acetate-CoA ligase activity ; GO:0003987 | inferred from electronic annotation with InterPro:IPR011904 <newline> AMP binding ; GO:0016208 | inferred from electronic annotation with InterPro:IPR011904 <newline> short-chain fatty acid-CoA ligase activity ; GO:0031955 | traceable author statement	FALSE
FBtr0072453;FBgn0035094;FBtr0110899;FBgn0035094	FBtr0072453;FBgn0035094;FBtr0110899;FBgn0035094	FBtr0333173	FBgn0035094	CG9380	CG9380	CG9380-PG	2.082199995	-0.639910221	863	95.292	166750000	41487000	225610000	181230000	110060000	108690000	76204000	89615000	7250100	1803800	9809200	7879400	4785200	4725600	3313200	3896300	27.193	27.01967	27.29202	26.7637	26.51704	26.61512	26.08148	26.49511	SP(Sec/SPI)	CS pos: 23-24. TKA-QE. Pr: 0.8502	-	-	-	FALSE
FBtr0074945;FBgn0036891	FBtr0074945;FBgn0036891	FBtr0074945	FBgn0036891	CG9372	CG9372	CG9372-PA	2.744687003	-0.383973598	408	46.121	969700000	399200000	1408800000	1.54E+09	1075700000	1190200000	1177800000	981180000	60606000	24950000	88051000	96002000	67233000	74388000	73609000	61324000	30.12694	30.26651	30.11185	29.96113	29.79439	29.79594	29.66102	29.67919	SP(Sec/SPI)	CS pos: 21-22. TIA-KT. Pr: 0.8952	proteolysis ; GO:0006508 | inferred from electronic annotation with InterPro:IPR001254, InterPro:IPR001314, InterPro:IPR018114 <newline> response to fungus ; GO:0009620 | inferred from high throughput expression pattern <newline> proteolysis ; GO:0006508 | inferred from sequence model	-	serine-type endopeptidase activity ; GO:0004252 | inferred from electronic annotation with InterPro:IPR001254, InterPro:IPR001314, InterPro:IPR006604, InterPro:IPR018114 <newline> serine-type endopeptidase activity ; GO:0004252 | inferred from sequence model	FALSE
FBtr0071540;FBgn0003748;FBtr0071539;FBgn0003748;FBtr0071537;FBgn0003748;FBtr0071536;FBgn0003748;FBtr0071535;FBgn0003748;FBtr0071538;FBgn0003748	FBtr0071540;FBgn0003748;FBtr0071539;FBgn0003748;FBtr0071537;FBgn0003748;FBtr0071536;FBgn0003748;FBtr0071535;FBgn0003748;FBtr0071538;FBgn0003748	FBtr0071540	FBgn0003748	CG9364	Treh	Treh-PF	2.742643298	0.520728588	596	67.688	180610000	75206000	247490000	264600000	322620000	367930000	373190000	361290000	5473200	2279000	7499600	8018200	9776500	11149000	11309000	10948000	27.47761	27.86502	27.54539	27.58348	28.0803	28.10184	28.08907	28.28321	SP(Sec/SPI)	CS pos: 23-24. SQA-KT. Pr: 0.7822	trehalose catabolic process ; GO:0005993 | inferred from mutant phenotype <newline> neuronal stem cell population maintenance ; GO:0097150 | inferred from mutant phenotype <newline> trehalose catabolic process ; GO:0005993 | inferred from sequence or structural similarity with UniProtKB:O43280 <newline> trehalose metabolic process ; GO:0005991 | inferred from mutant phenotype	cytoplasm ; GO:0005737 | inferred from direct assay	alpha,alpha-trehalase activity ; GO:0004555 | inferred from mutant phenotype <newline> alpha,alpha-trehalase activity ; GO:0004555 | inferred from direct assay	FALSE
FBtr0071530;FBgn0034576	FBtr0071530;FBgn0034576	FBtr0071530	FBgn0034576	CG9350	ND-B14.7	ND-B14.7-PA	0.519068416	-0.543647766	170	18.414	47862000	11589000	71408000	69353000	25780000	27697000	52145000	14440000	5982700	1448600	8926000	8669100	3222400	3462100	6518200	1805000	25.28161	23.74425	25.85241	25.52719	24.35394	24.34861	24.74996	24.77836	OTHER		mitochondrial respiratory chain complex I assembly ; GO:0032981 | inferred from electronic annotation with InterPro:IPR039205	mitochondrial respiratory chain complex I ; GO:0005747 | inferred from biological aspect of ancestor with PANTHER:PTN001085916 <newline> mitochondrial respiratory chain complex I ; GO:0005747 | inferred from sequence or structural similarity with HGNC:20371	molecular_function ; GO:0003674 | no biological data available	FALSE
FBtr0081428;FBgn0032899	FBtr0081428;FBgn0032899	FBtr0081428	FBgn0032899	CG9338	CG9338	CG9338-PA	0.384420177	0.487492561	147	15.743	5174100	797900	0	8191100	15723000	11589000	17717000	15396000	646760	99738	0	1023900	1965400	1448700	2214600	1924500	23.29468	23.21426	23.1023	21.60086	23.69541	22.15116	23.70293	23.61257	SP(Sec/SPI)	CS pos: 23-24. GYA-IK. Pr: 0.7905	positive regulation of voltage-gated potassium channel activity ; GO:1903818 | inferred from electronic annotation with InterPro:IPR031424 <newline> sleep ; GO:0030431 | inferred from electronic annotation with InterPro:IPR031424 <newline> regulation of synaptic transmission, cholinergic ; GO:0032222 | inferred from electronic annotation with InterPro:IPR031424	-	GPI anchor binding ; GO:0034235 | inferred from electronic annotation with InterPro:IPR031424	FALSE
FBtr0081427;FBgn0032897	FBtr0081427;FBgn0032897	FBtr0081427	FBgn0032897	CG9336	CG9336	CG9336-PA	0.436775615	0.266527176	148	15.887	100780000	9921700	120120000	162620000	218210000	131570000	157480000	124840000	11198000	1102400	13346000	18069000	24246000	14618000	17497000	13871000	26.58964	25.68089	26.72533	26.14441	26.87009	26.39321	26.67182	26.27126	SP(Sec/SPI)	CS pos: 23-24. AYA-IK. Pr: 0.8458	positive regulation of voltage-gated potassium channel activity ; GO:1903818 | inferred from electronic annotation with InterPro:IPR031424 <newline> sleep ; GO:0030431 | inferred from electronic annotation with InterPro:IPR031424 <newline> regulation of synaptic transmission, cholinergic ; GO:0032222 | inferred from electronic annotation with InterPro:IPR031424 <newline> biological_process ; GO:0…	plasma membrane ; GO:0005886 | inferred from high throughput direct assay	GPI anchor binding ; GO:0034235 | inferred from electronic annotation with InterPro:IPR031424 <newline> molecular_function ; GO:0003674 | no biological data available	FALSE
FBtr0081419;FBgn0032889;FBtr0081417;FBgn0032889;FBtr0081420;FBgn0032889;FBtr0081418;FBgn0032889;FBtr0081421;FBgn0032889;FBtr0081423;FBgn0051674	FBtr0081419;FBgn0032889;FBtr0081417;FBgn0032889;FBtr0081420;FBgn0032889;FBtr0081418;FBgn0032889;FBtr0081421;FBgn0032889	FBtr0081419	FBgn0032889	CG9331	CG9331	CG9331-PD	0.607942063	-0.213768959	326	35.712	1879700000	323800000	2550600000	2004300000	1821500000	1622700000	1809900000	1545700000	110570000	19047000	150030000	117900000	107150000	95450000	106460000	90924000	30.64272	30.18258	30.88475	30.34847	30.41024	30.38123	30.25676	30.15521	OTHER		oxidation-reduction process ; GO:0055114 | inferred from electronic annotation with InterPro:IPR006139, InterPro:IPR006140	extracellular region ; GO:0005576 | inferred from high throughput direct assay <newline> cytosol ; GO:0005829 | inferred from biological aspect of ancestor with PANTHER:PTN000107947	NAD binding ; GO:0051287 | inferred from electronic annotation with InterPro:IPR006139, InterPro:IPR006140 <newline> glyoxylate reductase (NADP) activity ; GO:0030267 | inferred from biological aspect of ancestor with PANTHER:PTN000107947 <newline> glycerate dehydrogenase activity ; GO:0008465 | inferred from biological aspect of ancestor with PANTHER:PTN000863938 <newline> hydroxypyruvate reduct…	TRUE
FBtr0071522;FBgn0261394;FBtr0085738;FBgn0261395	FBtr0071522;FBgn0261394	FBtr0071522	FBgn0261394	CG9327	Prosalpha3	Prosalpha3-PA	1.862005291	-1.490303516	264	29.411	109150000	33672000	148370000	175890000	25093000	19427000	24431000	16617000	8396100	2590100	11413000	13530000	1930300	1494400	1879300	1278200	26.81433	26.17413	26.82384	26.37024	25.57479	25.44512	25.34031	23.86111	OTHER		proteasome-mediated ubiquitin-dependent protein catabolic process ; GO:0043161 | inferred from biological aspect of ancestor with PANTHER:PTN000174701 <newline> proteasomal ubiquitin-independent protein catabolic process ; GO:0010499 | inferred from biological aspect of ancestor with PANTHER:PTN000174701 <newline> proteasome-mediated ubiquitin-dependent protein catabolic process ; GO:0043161 | in…	proteasome core complex ; GO:0005839 | inferred from biological aspect of ancestor with PANTHER:PTN000174701 <newline> cytoplasm ; GO:0005737 | inferred from biological aspect of ancestor with PANTHER:PTN000174701 <newline> proteasome core complex, alpha-subunit complex ; GO:0019773 | inferred from sequence or structural similarity with UniProtKB:P40302 <newline> proteasome core complex ; GO:0005…	threonine-type endopeptidase activity ; GO:0004298 | inferred from electronic annotation with InterPro:IPR001353, InterPro:IPR023332 <newline> endopeptidase activity ; GO:0004175 | inferred from biological aspect of ancestor with PANTHER:PTN000174701 <newline> endopeptidase activity ; GO:0004175 | contributes_to inferred by curator from GO:0005839	FALSE
FBtr0080472;FBgn0032511	FBtr0080472;FBgn0032511	FBtr0080472	FBgn0032511	CG9306	ND-B22	ND-B22-PA	1.248600764	-0.620863914	144	17.385	163570000	57397000	170930000	228040000	106110000	89198000	189680000	131250000	18175000	6377400	18992000	25337000	11790000	9910900	21076000	14584000	27.22066	27.57246	27.07122	27.24327	26.53477	26.18556	27.33048	26.57336	OTHER		mitochondrial electron transport, NADH to ubiquinone ; GO:0006120 | inferred from sequence or structural similarity with UniProtKB:Q9Y6M9	mitochondrial respiratory chain complex I ; GO:0005747 | inferred from biological aspect of ancestor with PANTHER:PTN000305443 <newline> mitochondrial respiratory chain complex I ; GO:0005747 | inferred from sequence or structural similarity with UniProtKB:Q9Y6M9	NADH dehydrogenase activity ; GO:0003954 | inferred from sequence or structural similarity with UniProtKB:Q9Y6M9	FALSE
FBtr0082827;FBgn0038181;FBtr0082828;FBgn0038181	FBtr0082827;FBgn0038181;FBtr0082828;FBgn0038181	FBtr0082827	FBgn0038181	CG9297	CG9297	CG9297-PA	0.055826971	0.049081802	930	103.76	63154000	6959300	102960000	120840000	62677000	32776000	46377000	54997000	1706900	188090	2782800	3265900	1694000	885830	1253400	1486400	25.57444	24.86245	26.09708	25.87397	25.96893	25.38364	25.38897	25.86273	SP(Sec/SPI)	CS pos: 26-27. VNA-DV. Pr: 0.5637	endosomal transport ; GO:0016197 | inferred from biological aspect of ancestor with PANTHER:PTN000130974 <newline> endocytosis ; GO:0006897 | inferred from biological aspect of ancestor with PANTHER:PTN000130974	intracellular membrane-bounded organelle ; GO:0043231 | inferred from biological aspect of ancestor with PANTHER:PTN000130975	-	FALSE
FBtr0082833;FBgn0000454;FBtr0082832;FBgn0000454;FBtr0082831;FBgn0000454	FBtr0082833;FBgn0000454;FBtr0082832;FBgn0000454;FBtr0082831;FBgn0000454	FBtr0082833	FBgn0000454	CG9285	Dip-B	Dip-B-PB	0.561425729	-0.067624092	508	55.533	38948000	11223000	45832000	55148000	36892000	45824000	43943000	41631000	1343000	387010	1580400	1901700	1272100	1580100	1515300	1435500	25.16358	25.24264	25.04564	25.26245	25.06801	25.06073	25.14709	25.16798	OTHER		proteolysis ; GO:0006508 | inferred from direct assay	cytoplasm ; GO:0005737 | inferred from electronic annotation with InterPro:IPR011356	metalloexopeptidase activity ; GO:0008235 | inferred from electronic annotation with InterPro:IPR011356 <newline> manganese ion binding ; GO:0030145 | inferred from electronic annotation with InterPro:IPR011356 <newline> aminopeptidase activity ; GO:0004177 | inferred from electronic annotation with InterPro:IPR000819, InterPro:IPR011356 <newline> dipeptidase activity ; GO:0016805 | inferred from…	FALSE
FBtr0080524;FBgn0032518	FBtr0080524;FBgn0032518	FBtr0080524	FBgn0032518	CG9282	RpL24	RpL24-PA	0.17001104	-0.434261799	155	17.52	9816700	10285000	12028000	16748000	12026000	18500000	16249000	13229000	1402400	1469200	1718300	2392500	1718000	2642800	2321300	1889800	23.62767	24.82934	21.15213	23.51208	21.22158	24.16829	22.67365	23.32065	OTHER		cytoplasmic translation ; GO:0002181 | inferred by curator from GO:0022626 <newline> cytoplasmic translation ; GO:0002181 | traceable author statement <newline> translation ; GO:0006412 | inferred from biological aspect of ancestor with PANTHER:PTN000846433 <newline> assembly of large subunit precursor of preribosome ; GO:1902626 | inferred from biological aspect of ancestor with PANTHER:PTN00084…	cytosolic ribosome ; GO:0022626 | inferred from high throughput direct assay <newline> cytosolic large ribosomal subunit ; GO:0022625 | traceable author statement <newline> cytosolic large ribosomal subunit ; GO:0022625 | inferred from biological aspect of ancestor with PANTHER:PTN000846433	structural constituent of ribosome ; GO:0003735 | traceable author statement <newline> structural constituent of ribosome ; GO:0003735 | inferred from high throughput direct assay <newline> structural constituent of ribosome ; GO:0003735 | inferred from biological aspect of ancestor with PANTHER:PTN000846433 <newline> RNA binding ; GO:0003723 | inferred from biological aspect of ancestor with PAN…	FALSE
FBtr0079727;FBgn0001114;FBtr0079726;FBgn0001114;FBtr0079725;FBgn0001114;FBtr0081684;FBgn0010355;FBtr0301622;FBgn0010355;FBtr0081686;FBgn0010355;FBtr0081685;FBgn0010355	FBtr0079727;FBgn0001114;FBtr0079726;FBgn0001114;FBtr0079725;FBgn0001114	FBtr0079727	FBgn0001114	CG9280	Glt	Glt-PA	2.661563657	0.711718082	1026	118.75	279580000	93767000	361100000	347320000	547660000	644210000	775320000	648640000	7168700	2404300	9259000	8905500	14043000	16518000	19880000	16632000	28.12982	28.54646	28.22057	27.93994	28.77838	28.98688	29.03559	28.88282	SP(Sec/SPI)	CS pos: 17-18. VHA-HS. Pr: 0.9094	motor neuron axon guidance ; GO:0008045 | inferred from mutant phenotype <newline> defense response to other organism ; GO:0098542 | inferred from mutant phenotype <newline> synaptic target inhibition ; GO:0016201 | inferred from mutant phenotype	basement membrane ; GO:0005604 | inferred from direct assay	-	FALSE
FBtr0086536;FBgn0003887;FBtr0086537;FBgn0003887;FBtr0086539;FBgn0003887;FBtr0086538;FBgn0003887;FBtr0082046;FBgn0003889;FBtr0072270;FBgn0003888	FBtr0086536;FBgn0003887;FBtr0086537;FBgn0003887;FBtr0086539;FBgn0003887;FBtr0086538;FBgn0003887;FBtr0082046;FBgn0003889	FBtr0086536	FBgn0284243	CG9277	betaTub56D	betaTub56D-PB	1.631587642	-0.357552528	447	50.147	201510000	46317000	267040000	290440000	209970000	158020000	130300000	258030000	10076000	2315800	13352000	14522000	10499000	7900900	6515000	12901000	27.35043	27.46037	27.56645	27.44411	27.22499	27.03674	26.81726	27.31216	OTHER		microtubule-based process ; GO:0007017 | inferred from biological aspect of ancestor with PANTHER:PTN000172598 <newline> mitotic cell cycle ; GO:0000278 | inferred from biological aspect of ancestor with PANTHER:PTN000172598 <newline> microtubule cytoskeleton organization ; GO:0000226 | inferred from biological aspect of ancestor with PANTHER:PTN000172598	microtubule ; GO:0005874 | non-traceable author statement <newline> microtubule ; GO:0005874 | inferred from direct assay <newline> cytoplasm ; GO:0005737 | inferred from biological aspect of ancestor with PANTHER:PTN000172598 <newline> cytoplasm ; GO:0005737 | inferred from high throughput direct assay <newline> microtubule ; GO:0005874 | inferred from biological aspect of ancestor with PANTHER:…	GTPase activity ; GO:0003924 | inferred from electronic annotation with InterPro:IPR003008, InterPro:IPR008280 <newline> GTP binding ; GO:0005525 | inferred from biological aspect of ancestor with PANTHER:PTN000172598 <newline> structural constituent of cytoskeleton ; GO:0005200 | inferred from biological aspect of ancestor with PANTHER:PTN000172598 <newline> structural constituent of cytoskeleto…	FALSE
FBtr0080521;FBgn0003983	FBtr0080521;FBgn0003983	FBtr0080521	FBgn0003983	CG9271	Vm34Ca	Vm34Ca-PA	0.791719254	0.806688309	119	11.954	34566000	9570300	89513000	85614000	222800000	119170000	100550000	83048000	17283000	4785100	44757000	42807000	111400000	59583000	50276000	41524000	25.21523	24.34949	26.1747	25.7342	26.97662	26.34746	25.87877	25.49753	SP(Sec/SPI)	CS pos: 19-20. VAA-DK. Pr: 0.8931	-	vitelline envelope ; GO:0060388 | inferred from sequence or structural similarity with UniProtKB:Q9VKI3	-	FALSE
FBtr0300425;FBgn0010100;FBtr0081473;FBgn0010100;FBtr0112855;FBgn0010100;FBtr0082336;FBgn0037862	FBtr0300425;FBgn0010100;FBtr0081473;FBgn0010100;FBtr0112855;FBgn0010100	FBtr0300425	FBgn0010100	CG9244	mAcon1	mAcon1-PD	1.852451376	-0.750557899	787	85.397	1.09E+10	2.97E+09	1.25E+10	1.43E+10	5928700000	4952400000	1.25E+10	7720900000	279690000	76230000	320000000	367450000	152020000	126980000	319740000	197970000	33.2832	33.15556	33.23834	33.23078	32.25859	32.04205	33.04629	32.55872	OTHER		tricarboxylic acid cycle ; GO:0006099 | inferred from mutant phenotype <newline> tricarboxylic acid cycle ; GO:0006099 | inferred from biological aspect of ancestor with PANTHER:PTN000186533	cytosol ; GO:0005829 | inferred from biological aspect of ancestor with PANTHER:PTN001705783 <newline> mitochondrion ; GO:0005739 | inferred from high throughput direct assay <newline> mitochondrion ; GO:0005739 | inferred from biological aspect of ancestor with PANTHER:PTN000186534 <newline> mitochondrion ; GO:0005739 | inferred from sequence or structural similarity with UniProtKB:Q99798 <newli…	aconitate hydratase activity ; GO:0003994 | non-traceable author statement <newline> aconitate hydratase activity ; GO:0003994 | inferred from sequence or structural similarity with UniProtKB:Q99798 <newline> 4 iron, 4 sulfur cluster binding ; GO:0051539 | inferred from biological aspect of ancestor with PANTHER:PTN000186533 <newline> aconitate hydratase activity ; GO:0003994 | inferred from biol…	FALSE
FBtr0079322;FBgn0031845	FBtr0079322;FBgn0031845	FBtr0079322	FBgn0263200	CG9232	Galt	Galt-PA	0.975412538	0.567502022	350	40.447	11293000	5596300	8150700	4817200	27197000	17994000	16038000	21403000	752900	373090	543380	321150	1813100	1199600	1069200	1426900	23.56906	23.82309	23.35299	22.88603	24.5836	23.77746	23.54557	23.99455	OTHER		adult locomotory behavior ; GO:0008344 | inferred from mutant phenotype <newline> galactose homeostasis ; GO:0033501 | inferred from mutant phenotype <newline> galactose catabolic process via UDP-galactose ; GO:0033499 | inferred from biological aspect of ancestor with PANTHER:PTN000235304	cytoplasm ; GO:0005737 | inferred from biological aspect of ancestor with PANTHER:PTN000235304	zinc ion binding ; GO:0008270 | inferred from electronic annotation with InterPro:IPR001937, InterPro:IPR019779 <newline> UDP-glucose:hexose-1-phosphate uridylyltransferase activity ; GO:0008108 | inferred from mutant phenotype <newline> UDP-glucose:hexose-1-phosphate uridylyltransferase activity ; GO:0008108 | inferred from biological aspect of ancestor with PANTHER:PTN000235304	FALSE
FBtr0074259;FBgn0030724;FBtr0074258;FBgn0030724;FBtr0074257;FBgn0030724	FBtr0074259;FBgn0030724;FBtr0074258;FBgn0030724;FBtr0074257;FBgn0030724	FBtr0074259	FBgn0030724	CG9212	Nipsnap	Nipsnap-PB	0.413911565	-0.41757679	273	31.965	11328000	3181700	14850000	12297000	5596400	1806000	6976700	14902000	708000	198850	928120	768550	349780	112870	436050	931350	23.27355	22.62371	23.39021	23.57612	23.43963	22.26164	21.98078	23.51123	OTHER		biological_process ; GO:0008150 | no biological data available	mitochondrion ; GO:0005739 | inferred from biological aspect of ancestor with PANTHER:PTN000470715	molecular_function ; GO:0003674 | no biological data available	FALSE
FBtr0074152;FBgn0030718;FBtr0074151;FBgn0030718	FBtr0074152;FBgn0030718;FBtr0074151;FBgn0030718	FBtr0074152	FBgn0030718	CG9172	ND-20	ND-20-PB	1.579122662	-2.357283115	221	24.594	56886000	19637000	51077000	70031000	8670200	15758000	20251000	25270000	4740500	1636400	4256500	5836000	722520	1313200	1687600	2105800	25.69269	25.8654	25.10466	25.66386	21.53189	24.45375	22.23778	24.67406	OTHER		mitochondrial respiratory chain complex I assembly ; GO:0032981 | inferred from mutant phenotype <newline> regulation of terminal button organization ; GO:2000331 | inferred from mutant phenotype <newline> mitochondrial electron transport, NADH to ubiquinone ; GO:0006120 | inferred from sequence or structural similarity with UniProtKB:O75251 <newline> aerobic respiration ; GO:0009060 | inferred f…	mitochondrial respiratory chain complex I ; GO:0005747 | inferred from sequence or structural similarity with UniProtKB:O75251 <newline> mitochondrial respiratory chain complex I ; GO:0005747 | inferred from biological aspect of ancestor with PANTHER:PTN000242190	4 iron, 4 sulfur cluster binding ; GO:0051539 | inferred from electronic annotation with InterPro:IPR006138 <newline> quinone binding ; GO:0048038 | inferred from electronic annotation with InterPro:IPR006138 <newline> NADH dehydrogenase activity ; GO:0003954 | inferred from sequence or structural similarity with UniProtKB:O75251 <newline> NADH dehydrogenase activity ; GO:0003954 | contributes_to…	FALSE
FBtr0072667;FBgn0035203	FBtr0072667;FBgn0035203	FBtr0072667	FBgn0035203	CG9149	CG9149	CG9149-PA	3.891588333	-0.849344254	392	41.162	141470000	40865000	170120000	189960000	139520000	153450000	177810000	57686000	7859600	2270300	9451000	10553000	7751000	8525200	9878200	3204800	27.30678	27.12623	27.17093	27.35951	26.15534	26.44632	26.44354	26.52087	OTHER		fatty acid beta-oxidation ; GO:0006635 | inferred from biological aspect of ancestor with PANTHER:PTN000432120 <newline> fatty acid beta-oxidation ; GO:0006635 | inferred from sequence or structural similarity with HGNC:82	peroxisome ; GO:0005777 | inferred from sequence or structural similarity with HGNC:82 <newline> mitochondrion ; GO:0005739 | inferred from biological aspect of ancestor with PANTHER:PTN002498137	acetyl-CoA C-acetyltransferase activity ; GO:0003985 | inferred from biological aspect of ancestor with PANTHER:PTN000432120 <newline> acetyl-CoA C-acyltransferase activity ; GO:0003988 | inferred from biological aspect of ancestor with PANTHER:PTN000432120 <newline> acetyl-CoA C-acyltransferase activity ; GO:0003988 | inferred from sequence or structural similarity with HGNC:82	FALSE
FBtr0079216;FBgn0031771;FBtr0086834;FBgn0034251	FBtr0079216;FBgn0031771	FBtr0079216	FBgn0031771	CG9140	ND-51	ND-51-PA	2.027119311	-0.839612007	474	51.83	341250000	67637000	531160000	497030000	112990000	160740000	415460000	163220000	15511000	3074400	24143000	22592000	5135700	7306300	18884000	7419000	28.21475	28.18848	28.33756	28.29636	27.12996	27.06157	28.02797	27.4592	OTHER		mitochondrial electron transport, NADH to ubiquinone ; GO:0006120 | inferred from sequence or structural similarity with UniProtKB:P49821 <newline> mitochondrial electron transport, NADH to ubiquinone ; GO:0006120 | inferred from biological aspect of ancestor with PANTHER:PTN000207233	mitochondrial respiratory chain complex I ; GO:0005747 | inferred from biological aspect of ancestor with PANTHER:PTN000207233 <newline> mitochondrial respiratory chain complex I ; GO:0005747 | inferred from sequence or structural similarity with UniProtKB:P49821	NADH dehydrogenase (ubiquinone) activity ; GO:0008137 | inferred from electronic annotation with InterPro:IPR001949 <newline> NAD binding ; GO:0051287 | inferred from electronic annotation with InterPro:IPR011537 <newline> 4 iron, 4 sulfur cluster binding ; GO:0051539 | inferred from electronic annotation with InterPro:IPR001949, InterPro:IPR011537, InterPro:IPR019575 <newline> FMN binding ; GO:0…	FALSE
FBtr0079221;FBgn0000052;FBtr0079220;FBgn0000052;FBtr0079219;FBgn0000052	FBtr0079221;FBgn0000052;FBtr0079220;FBgn0000052;FBtr0079219;FBgn0000052	FBtr0079221	FBgn0000052	CG9127	Pfas	Pfas-PC	0.538838544	0.934621811	1354	148.08	22626000	10256000	40137000	22210000	43287000	17891000	30824000	37510000	348100	157790	617490	341690	665960	275240	474220	577080	24.26757	21.38278	24.53582	24.73624	24.48548	24.89781	24.31596	24.96164	OTHER		'de novo' IMP biosynthetic process ; GO:0006189 | inferred from electronic annotation with InterPro:IPR010073 <newline> purine nucleotide biosynthetic process ; GO:0006164 | inferred from sequence or structural similarity with SGD:S000003293 <newline> purine nucleobase biosynthetic process ; GO:0009113 | inferred from mutant phenotype	cytoplasm ; GO:0005737 | inferred from sequence or structural similarity with SGD:S000003293	phosphoribosylformylglycinamidine synthase activity ; GO:0004642 | inferred from sequence or structural similarity with SGD:S000003293 <newline> phosphoribosylformylglycinamidine synthase activity ; GO:0004642 | inferred from mutant phenotype	FALSE
FBtr0072635;FBgn0035189;FBtr0273416;FBgn0063667	FBtr0072635;FBgn0035189	FBtr0072635	FBgn0035189	CG9119	CG9119	CG9119-PA	1.034602195	0.515361309	322	35.603	36246000	4813500	43307000	37902000	38387000	58321000	35862000	63843000	2132100	283150	2547500	2229600	2258000	3430600	2109500	3755400	25.00166	24.17165	25.07525	24.79208	25.03997	25.647	24.9971	25.41803	OTHER		biological_process ; GO:0008150 | no biological data available	nucleus ; GO:0005634 | inferred from biological aspect of ancestor with PANTHER:PTN000996018	zinc ion binding ; GO:0008270 | inferred from sequence or structural similarity with HGNC:30204 <newline> hydrolase activity, acting on ester bonds ; GO:0016788 | inferred from biological aspect of ancestor with PANTHER:PTN000996018 <newline> zinc ion binding ; GO:0008270 | inferred from biological aspect of ancestor with PANTHER:PTN000996018 <newline> hydrolase activity, acting on ester bonds ; …	FALSE
FBtr0079230;FBgn0001089	FBtr0079230;FBgn0001089	FBtr0079230	FBgn0001089	CG9092	Gal	Gal-PA	0.852306918	0.241086006	672	75.361	8713300	3194200	9192800	11518000	19435000	27033000	27691000	28059000	281070	103040	296540	371540	626950	872030	893260	905120	23.53801	23.80351	23.59229	23.82464	24.16131	24.12068	23.7025	23.7383	OTHER		galactose metabolic process ; GO:0006012 | inferred from direct assay	vacuole ; GO:0005773 | inferred from biological aspect of ancestor with PANTHER:PTN000602923	beta-galactosidase activity ; GO:0004565 | inferred from direct assay <newline> protein homodimerization activity ; GO:0042803 | inferred from physical interaction with Gal <newline> beta-galactosidase activity ; GO:0004565 | inferred from biological aspect of ancestor with PANTHER:PTN000602923	FALSE
FBtr0086303;FBgn0034497	FBtr0086303;FBgn0034497	FBtr0086303	FBgn0034497	CG9090	Mpcp1	Mpcp1-PA	2.008692337	-0.734737873	374	40.553	1.83E+09	901640000	2223700000	2560700000	1347300000	1110900000	2112800000	1617100000	96262000	47455000	117040000	134770000	70913000	58467000	111200000	85108000	30.66467	31.27103	30.74037	30.98529	30.01678	29.8998	30.5401	30.26573	OTHER		phosphate ion transmembrane transport ; GO:0035435 | inferred from biological aspect of ancestor with PANTHER:PTN002903451 <newline> phosphate ion transport ; GO:0006817 | inferred from sequence or structural similarity with UniProtKB:Q00325	mitochondrial envelope ; GO:0005740 | inferred from sequence or structural similarity with UniProtKB:Q00325 <newline> integral component of mitochondrial inner membrane ; GO:0031305 | inferred from biological aspect of ancestor with PANTHER:PTN002903451	inorganic phosphate transmembrane transporter activity ; GO:0005315 | inferred from biological aspect of ancestor with PANTHER:PTN002903451 <newline> phosphate ion transmembrane transporter activity ; GO:0015114 | inferred from sequence or structural similarity with UniProtKB:Q00325	FALSE
FBtr0079178;FBgn0001942;FBtr0079177;FBgn0001942;FBtr0079176;FBgn0001942;FBtr0079175;FBgn0001942;FBtr0081834;FBgn0037573	FBtr0079178;FBgn0001942;FBtr0079177;FBgn0001942;FBtr0079176;FBgn0001942;FBtr0079175;FBgn0001942	FBtr0079178	FBgn0001942	CG9075	eIF4A	eIF4A-PD	0.034310512	0.014072895	403	45.878	80076000	27882000	92291000	1.67E+08	92463000	117870000	67251000	110860000	3481600	1212300	4012700	7260800	4020100	5124600	2924000	4819900	26.33598	25.96919	26.46264	26.45322	26.44752	26.2103	26.14952	26.46998	OTHER		regulation of alternative mRNA splicing, via spliceosome ; GO:0000381 | inferred from high throughput mutant phenotype <newline> germ-line stem cell population maintenance ; GO:0030718 | inferred from mutant phenotype <newline> oogenesis ; GO:0048477 | inferred from mutant phenotype <newline> mitotic cell cycle ; GO:0000278 | inferred from high throughput mutant phenotype <newline> translational …	cytoplasmic stress granule ; GO:0010494 | inferred from biological aspect of ancestor with PANTHER:PTN002777147 <newline> eukaryotic translation initiation factor 4F complex ; GO:0016281 | inferred from sequence or structural similarity <newline> nucleus ; GO:0005634 | inferred by curator from GO:0000381 <newline> cytosol ; GO:0005829 | inferred from direct assay <newline> nucleus ; GO:0005634 | …	ATP binding ; GO:0005524 | inferred from electronic annotation with InterPro:IPR011545 <newline> SMAD binding ; GO:0046332 | inferred from physical interaction with Mad <newline> translation initiation factor activity ; GO:0003743 | inferred from biological aspect of ancestor with PANTHER:PTN002777147 <newline> RNA helicase activity ; GO:0003724 | inferred from sequence or structural similarity w…	FALSE
FBtr0073967;FBgn0030608;FBtr0110968;FBgn0030608;FBtr0110969;FBgn0030608	FBtr0073967;FBgn0030608;FBtr0110968;FBgn0030608;FBtr0110969;FBgn0030608	FBtr0073967	FBgn0030608	CG9057	Lsd-2	Lsd-2-PA	0.944491843	0.789655685	352	38.229	12275000	11907000	12632000	28304000	57838000	47978000	40450000	82214000	681930	661470	701770	1572400	3213200	2665400	2247200	4567400	23.74919	25.43762	24.05664	24.77087	25.53564	25.13359	24.81392	25.68979	OTHER		lipid storage ; GO:0019915 | inferred from biological aspect of ancestor with PANTHER:PTN004450669 <newline> sequestering of triglyceride ; GO:0030730 | inferred from mutant phenotype <newline> regulation of transport ; GO:0051049 | inferred from mutant phenotype <newline> lipid storage ; GO:0019915 | inferred from expression pattern inferred from mutant phenotype <newline> lipid transport ; GO:0…	cytosol ; GO:0005829 | inferred from biological aspect of ancestor with PANTHER:PTN004450669 <newline> lipid droplet ; GO:0005811 | inferred from biological aspect of ancestor with PANTHER:PTN004450669 <newline> lipid droplet ; GO:0005811 | inferred from direct assay <newline> cytosol ; GO:0005829 | inferred from direct assay	protein binding ; GO:0005515 | inferred from physical interaction with klar	FALSE
FBtr0079147;FBgn0001128;FBtr0079148;FBgn0001128;FBtr0079146;FBgn0001128	FBtr0079147;FBgn0001128;FBtr0079148;FBgn0001128;FBtr0079146;FBgn0001128	FBtr0079147	FBgn0001128	CG9042	Gpdh1	Gpdh1-PC	1.998047614	-0.775103569	353	38.613	1.12E+10	4394900000	1.11E+10	1.84E+10	7.86E+09	6127300000	1.23E+10	1.10E+10	487760000	191080000	482800000	801310000	341740000	266400000	533000000	479110000	33.34056	33.55888	33.06963	33.54708	32.39683	32.21795	32.89598	32.90498	OTHER		carbohydrate metabolic process ; GO:0005975 | inferred from electronic annotation with InterPro:IPR006109 <newline> glycerol-3-phosphate catabolic process ; GO:0046168 | inferred from electronic annotation with InterPro:IPR011128 <newline> ethanol metabolic process ; GO:0006067 | inferred from mutant phenotype <newline> NADH oxidation ; GO:0006116 | inferred from biological aspect of ancestor wit…	glycerol-3-phosphate dehydrogenase complex ; GO:0009331 | inferred from electronic annotation with InterPro:IPR006168 <newline> cytosol ; GO:0005829 | inferred from direct assay <newline> M band ; GO:0031430 | inferred from direct assay <newline> Z disc ; GO:0030018 | inferred from direct assay <newline> cytosol ; GO:0005829 | inferred from biological aspect of ancestor with PANTHER:PTN000198006	NAD binding ; GO:0051287 | inferred from electronic annotation with InterPro:IPR011128, InterPro:IPR017751 <newline> protein homodimerization activity ; GO:0042803 | inferred from electronic annotation with InterPro:IPR017751 <newline> glycerol-3-phosphate dehydrogenase [NAD+] activity ; GO:0004367 | inferred from direct assay <newline> glycerol-3-phosphate dehydrogenase [NAD+] activity ; GO:0004…	FALSE
FBtr0089939;FBgn0033631;FBtr0089938;FBgn0033631;FBtr0100658;FBgn0033631	FBtr0089939;FBgn0033631;FBtr0089938;FBgn0033631;FBtr0100658;FBgn0033631	FBtr0089939	FBgn0033631	CG9027	Sod3	Sod3-PB	0.234656173	-0.145935535	181	19.221	3.72E+09	555900000	4667800000	4008800000	4.21E+09	3672500000	3.67E+09	3223600000	338000000	50537000	424340000	364440000	382820000	333860000	333360000	293050000	31.70475	30.88329	31.94479	31.55312	31.60629	31.49577	31.2612	31.13895	SP(Sec/SPI)	CS pos: 18-19. CSA-AQ. Pr: 0.7135	oxidation-reduction process ; GO:0055114 | inferred from electronic annotation with InterPro:IPR001424, InterPro:IPR018152 <newline> removal of superoxide radicals ; GO:0019430 | inferred from biological aspect of ancestor with PANTHER:PTN000000113 <newline> response to oxidative stress ; GO:0006979 | inferred from mutant phenotype <newline> UV protection ; GO:0009650 | inferred from direct assay…	extracellular space ; GO:0005615 | inferred from direct assay <newline> plasma membrane ; GO:0005886 | inferred from high throughput direct assay	superoxide dismutase activity ; GO:0004784 | inferred from direct assay <newline> copper ion binding ; GO:0005507 | inferred from biological aspect of ancestor with PANTHER:PTN000000113 <newline> superoxide dismutase activity ; GO:0004784 | inferred from mutant phenotype <newline> superoxide dismutase activity ; GO:0004784 | inferred from biological aspect of ancestor with PANTHER:PTN000000113	TRUE
FBtr0112798;FBgn0000319;FBtr0112797;FBgn0000319;FBtr0074182;FBgn0000319;FBtr0074181;FBgn0000319;FBtr0074180;FBgn0000319;FBtr0074179;FBgn0000319	FBtr0112798;FBgn0000319;FBtr0112797;FBgn0000319;FBtr0074182;FBgn0000319;FBtr0074181;FBgn0000319;FBtr0074180;FBgn0000319;FBtr0074179;FBgn0000319	FBtr0112798	FBgn0000319	CG9012	Chc	Chc-PF	0.849829147	0.174940586	1678	191.18	32555000	16034000	50935000	90441000	42339000	49461000	46829000	39136000	328830	161960	514490	913550	427670	499610	473020	395310	24.96649	25.17024	25.12829	25.35485	25.31755	25.32749	25.17703	25.49756	OTHER		intracellular protein transport ; GO:0006886 | inferred from electronic annotation with InterPro:IPR000547, InterPro:IPR015348, InterPro:IPR016025, InterPro:IPR016341 <newline> clathrin coat assembly ; GO:0048268 | inferred from electronic annotation with InterPro:IPR016341 <newline> liquid clearance, open tracheal system ; GO:0035002 | inferred from mutant phenotype <newline> compound eye retina…	clathrin coat of coated pit ; GO:0030132 | inferred from electronic annotation with InterPro:IPR001473, InterPro:IPR015348, InterPro:IPR016025 <newline> clathrin coat of trans-Golgi network vesicle ; GO:0030130 | inferred from electronic annotation with InterPro:IPR001473, InterPro:IPR015348, InterPro:IPR016025 <newline> trans-Golgi network ; GO:0005802 | inferred from direct assay <newline> secr…	structural molecule activity ; GO:0005198 | inferred from electronic annotation with InterPro:IPR001473, InterPro:IPR015348, InterPro:IPR016025 <newline> protein binding ; GO:0005515 | inferred from physical interaction with BicD <newline> clathrin light chain binding ; GO:0032051 | inferred from sequence or structural similarity with HGNC:2090 <newline> clathrin light chain binding ; GO:0032051 …	FALSE
FBtr0088083;FBgn0010516;FBtr0088082;FBgn0010516	FBtr0088083;FBgn0010516;FBtr0088082;FBgn0010516	FBtr0088083	FBgn0010516	CG8996	wal	wal-PB	0.269849904	-0.110601425	330	34.181	210250000	38890000	247680000	293470000	230610000	174850000	322150000	210160000	11681000	2160500	13760000	16304000	12812000	9713600	17897000	11676000	27.69975	27.15682	27.59634	27.78656	27.46964	27.19985	27.66221	27.46537	OTHER		open tracheal system development ; GO:0007424 | inferred from mutant phenotype <newline> Malpighian tubule morphogenesis ; GO:0007443 | inferred from mutant phenotype <newline> morphogenesis of an epithelium ; GO:0002009 | inferred from mutant phenotype <newline> oxidative phosphorylation ; GO:0006119 | inferred from sequence or structural similarity with UniProtKB:P13803 <newline> ectodermal dig…	mitochondrion ; GO:0005739 | inferred from biological aspect of ancestor with PANTHER:PTN000097952 <newline> mitochondrial electron transfer flavoprotein complex ; GO:0017133 | inferred from sequence or structural similarity with UniProtKB:P13803	flavin adenine dinucleotide binding ; GO:0050660 | inferred from biological aspect of ancestor with PANTHER:PTN000098342 <newline> electron transfer activity ; GO:0009055 | inferred from biological aspect of ancestor with PANTHER:PTN000098342 <newline> electron transfer activity ; GO:0009055 | inferred from sequence or structural similarity with UniProtKB:P13803	FALSE
FBtr0088058;FBgn0033663	FBtr0088058;FBgn0033663	FBtr0088058	FBgn0033663	CG8983	ERp60	ERp60-PA	0.206746598	-0.254343033	489	55.37	13379000	3417200	23398000	19613000	22415000	10780000	19556000	30303000	477820	122040	835650	700480	800550	385010	698430	1082300	23.7495	23.8641	24.05366	23.98885	24.40178	22.24128	23.90472	24.09096	SP(Sec/SPI)	CS pos: 20-21. SGA-EQ. Pr: 0.4606	cell redox homeostasis ; GO:0045454 | inferred from electronic annotation with InterPro:IPR013766, InterPro:IPR017937 <newline> response to endoplasmic reticulum stress ; GO:0034976 | inferred from biological aspect of ancestor with PANTHER:PTN000432607 <newline> protein folding ; GO:0006457 | inferred from biological aspect of ancestor with PANTHER:PTN000432607	endomembrane system ; GO:0012505 | inferred from high throughput direct assay <newline> endoplasmic reticulum ; GO:0005783 | inferred from biological aspect of ancestor with PANTHER:PTN000432607	protein disulfide isomerase activity ; GO:0003756 | inferred from biological aspect of ancestor with PANTHER:PTN000432607 <newline> peptide disulfide oxidoreductase activity ; GO:0015037 | inferred from sequence or structural similarity with UniProtKB:P30101	FALSE
FBtr0302371;FBgn0015019;FBtr0302370;FBgn0015019;FBtr0083338;FBgn0015019;FBtr0083337;FBgn0015019	FBtr0302371;FBgn0015019;FBtr0302370;FBgn0015019;FBtr0083338;FBgn0015019;FBtr0083337;FBgn0015019	FBtr0302371	FBgn0015019	CG8977	CCT3	CCT3-PD	0.074975458	-0.164558887	544	59.394	10114000	8593200	11349000	38366000	4891500	5920200	10070000	4801800	297470	252740	333800	1128400	143870	174120	296170	141230	21.02152	24.20045	23.70872	24.3509	23.17682	23.28616	23.3503	22.81009	OTHER		protein folding ; GO:0006457 | inferred from sequence or structural similarity <newline> protein folding ; GO:0006457 | inferred from biological aspect of ancestor with PANTHER:PTN004253040 <newline> lumen formation, open tracheal system ; GO:0035149 | inferred from high throughput mutant phenotype <newline> terminal branching, open tracheal system ; GO:0007430 | inferred from high throughput mut…	chaperonin-containing T-complex ; GO:0005832 | inferred from biological aspect of ancestor with PANTHER:PTN000143681 <newline> chaperonin-containing T-complex ; GO:0005832 | inferred from sequence or structural similarity	ATP binding ; GO:0005524 | inferred from electronic annotation with InterPro:IPR002194, InterPro:IPR002423, InterPro:IPR012719 <newline> unfolded protein binding ; GO:0051082 | inferred from biological aspect of ancestor with PANTHER:PTN004253040 <newline> ATPase activity ; GO:0016887 | inferred from sequence or structural similarity	FALSE
FBtr0075766;FBgn0250848	FBtr0075766;FBgn0250848	FBtr0075766	FBgn0250848	CG8947	26-29-p	26-29-p-PA	1.803656363	0.789494038	549	62.129	284100000	112290000	279320000	428650000	800950000	759500000	761480000	543980000	10927000	4319000	10743000	16487000	30806000	29211000	29288000	20922000	28.01585	28.84736	27.83882	28.30552	29.05346	29.18279	29.13333	28.79594	SP(Sec/SPI)	CS pos: 19-20. ANA-TN. Pr: 0.8534	proteolysis involved in cellular protein catabolic process ; GO:0051603 | inferred from biological aspect of ancestor with PANTHER:PTN000274640	extracellular space ; GO:0005615 | inferred from biological aspect of ancestor with PANTHER:PTN000274640 <newline> lysosome ; GO:0005764 | inferred from biological aspect of ancestor with PANTHER:PTN000274640	cysteine-type endopeptidase activity ; GO:0004197 | inferred from biological aspect of ancestor with PANTHER:PTN000274640 <newline> cysteine-type peptidase activity ; GO:0008234 | inferred from direct assay	TRUE
FBtr0100258;FBgn0010226;FBtr0087006;FBgn0010226;FBtr0087005;FBgn0010226	FBtr0100258;FBgn0010226;FBtr0087006;FBgn0010226;FBtr0087005;FBgn0010226	FBtr0100258	FBgn0010226	CG8938	GstS1	GstS1-PC	0.513310303	-0.310362339	249	27.613	600450000	90183000	577530000	717250000	381500000	349790000	713950000	563570000	46189000	6937100	44426000	55173000	29346000	26907000	54919000	43352000	29.05346	28.36035	28.77693	29.16485	28.1036	28.26874	29.04216	28.69965	OTHER		glutathione metabolic process ; GO:0006749 | inferred from biological aspect of ancestor with PANTHER:PTN000170884 <newline> glutathione metabolic process ; GO:0006749 | inferred from direct assay	cytoplasm ; GO:0005737 | inferred from sequence or structural similarity with RGD:70952	glutathione peroxidase activity ; GO:0004602 | inferred from direct assay <newline> glutathione transferase activity ; GO:0004364 | inferred from direct assay <newline> prostaglandin-D synthase activity ; GO:0004667 | inferred from sequence or structural similarity with UniProtKB:O60760 <newline> glutathione transferase activity ; GO:0004364 | inferred from biological aspect of ancestor with PANT…	FALSE
FBtr0075762;FBgn0001216;FBtr0075763;FBgn0001216;FBtr0075761;FBgn0001216	FBtr0075762;FBgn0001216;FBtr0075763;FBgn0001216;FBtr0075761;FBgn0001216	FBtr0075762	FBgn0001216	CG8937	Hsc70-1	Hsc70-1-PA	1.654196618	-2.045779705	641	70.686	48567000	1562800	31963000	38927000	3897700	6202900	6263400	2851300	1517700	48839	998840	1216500	121800	193840	195730	89103	24.62494	23.99559	24.2231	24.64554	22.49497	24.00385	20.89908	21.90816	OTHER		protein refolding ; GO:0042026 | inferred from biological aspect of ancestor with PANTHER:PTN002321897 <newline> vesicle-mediated transport ; GO:0016192 | inferred from biological aspect of ancestor with PANTHER:PTN002500132 <newline> response to unfolded protein ; GO:0006986 | inferred from biological aspect of ancestor with PANTHER:PTN002321897 <newline> protein folding ; GO:0006457 | inferred …	mitochondrion ; GO:0005739 | inferred from sequence or structural similarity with UniProtKB:P38646 <newline> plasma membrane ; GO:0005886 | inferred from biological aspect of ancestor with PANTHER:PTN002500132 <newline> cytosol ; GO:0005829 | inferred from biological aspect of ancestor with PANTHER:PTN002500132 <newline> cytoplasm ; GO:0005737 | inferred from biological aspect of ancestor with PA…	heat shock protein binding ; GO:0031072 | inferred from biological aspect of ancestor with PANTHER:PTN002321897 <newline> misfolded protein binding ; GO:0051787 | inferred from biological aspect of ancestor with PANTHER:PTN002321897 <newline> protein folding chaperone ; GO:0044183 | inferred from biological aspect of ancestor with PANTHER:PTN002321897 <newline> ATP binding ; GO:0005524 | inferred…	FALSE
FBtr0083371;FBgn0038465	FBtr0083371;FBgn0038465	FBtr0083371	FBgn0038465	CG8913	Irc	Irc-PA	4.22077751	1.149338245	697	78.279	373010000	114440000	446120000	451460000	774390000	1170300000	1023200000	1044700000	9816100	3011500	11740000	11880000	20379000	30797000	26927000	27493000	28.38529	28.73331	28.4972	28.22297	29.48066	29.66814	29.6293	29.65803	SP(Sec/SPI)	CS pos: 24-25. IDA-NS. Pr: 0.6553	oxidation-reduction process ; GO:0055114 | inferred from electronic annotation with InterPro:IPR010255 <newline> response to oxidative stress ; GO:0006979 | inferred from electronic annotation with InterPro:IPR010255 <newline> cellular oxidant detoxification ; GO:0098869 | inferred from direct assay	-	heme binding ; GO:0020037 | inferred from electronic annotation with InterPro:IPR010255 <newline> peroxidase activity ; GO:0004601 | inferred from biological aspect of ancestor with PANTHER:PTN000158755 <newline> catalase activity ; GO:0004096 | inferred from direct assay	FALSE
FBtr0087078;FBgn0010213	FBtr0087078;FBgn0010213	FBtr0087078	FBgn0010213	CG8905	Sod2	Sod2-PA	1.622535196	-0.689900398	217	24.659	106990000	19057000	116640000	219230000	67485000	77473000	112550000	91961000	10699000	1905700	11664000	21923000	6748500	7747300	11255000	9196100	26.43178	26.33656	26.67761	26.97454	25.8516	25.65346	26.44057	25.71526	OTHER		oxidation-reduction process ; GO:0055114 | inferred from electronic annotation with InterPro:IPR001189, InterPro:IPR019831, InterPro:IPR019832, InterPro:IPR019833 <newline> heart morphogenesis ; GO:0003007 | inferred from mutant phenotype <newline> removal of superoxide radicals ; GO:0019430 | inferred from sequence or structural similarity with UniProtKB:P04179 <newline> regulation of synaptic p…	mitochondrial matrix ; GO:0005759 | inferred from sequence or structural similarity with UniProtKB:P04179 <newline> mitochondrion ; GO:0005739 | inferred from biological aspect of ancestor with PANTHER:PTN000150076	manganese ion binding ; GO:0030145 | inferred from biological aspect of ancestor with PANTHER:PTN000150074 <newline> metal ion binding ; GO:0046872 | inferred from biological aspect of ancestor with PANTHER:PTN000150074 <newline> superoxide dismutase activity ; GO:0004784 | inferred from biological aspect of ancestor with PANTHER:PTN000150074 <newline> antioxidant activity ; GO:0016209 | non-trac…	FALSE
FBtr0086274;FBgn0010411;FBtr0086273;FBgn0010411	FBtr0086274;FBgn0010411;FBtr0086273;FBgn0010411	FBtr0086274	FBgn0010411	CG8900	RpS18	RpS18-PA	0.566489491	-0.552128792	152	17.611	13558000	14878000	28486000	30720000	21743000	12528000	44663000	14977000	1506400	1653100	3165100	3413300	2415900	1392000	4962500	1664100	24.12935	25.7436	24.26148	24.27512	24.17859	23.38232	24.58061	24.05953	OTHER		translation ; GO:0006412 | inferred from electronic annotation with InterPro:IPR001892, InterPro:IPR018269 <newline> cytoplasmic translation ; GO:0002181 | traceable author statement	nuclear chromosome ; GO:0000228 | colocalizes_with inferred from direct assay <newline> cytosolic small ribosomal subunit ; GO:0022627 | traceable author statement <newline> cytosol ; GO:0005829 | inferred from biological aspect of ancestor with PANTHER:PTN000093238 <newline> cytosolic small ribosomal subunit ; GO:0022627 | inferred from sequence or structural similarity with UniProtKB:P62269 <ne…	structural constituent of ribosome ; GO:0003735 | inferred from electronic annotation with InterPro:IPR001892, InterPro:IPR018269 <newline> RNA binding ; GO:0003723 | inferred from electronic annotation with InterPro:IPR001892, InterPro:IPR018269 <newline> structural constituent of ribosome ; GO:0003735 | traceable author statement	FALSE
FBtr0074113;FBgn0001092;FBtr0074112;FBgn0001092	FBtr0074113;FBgn0001092;FBtr0074112;FBgn0001092	FBtr0074112	FBgn0001092	CG8893	Gapdh2	Gapdh2-PA	2.183930371	-0.941536427	332	35.369	6848900000	1212600000	8380600000	1.12E+10	3446900000	4510300000	6630900000	6324500000	360470000	63823000	441080000	587890000	181420000	237380000	349000000	332870000	32.32254	32.88818	32.60254	32.7577	31.30851	31.42922	31.94897	32.11811	OTHER		oxidation-reduction process ; GO:0055114 | inferred from electronic annotation with InterPro:IPR006424, InterPro:IPR020828, InterPro:IPR020829, InterPro:IPR020830, InterPro:IPR020831 <newline> glucose metabolic process ; GO:0006006 | inferred from electronic annotation with InterPro:IPR006424 <newline> glycolytic process ; GO:0006096 | inferred from biological aspect of ancestor with PANTHER:PTN0…	cytosol ; GO:0005829 | inferred from biological aspect of ancestor with PANTHER:PTN000089737	NADP binding ; GO:0050661 | inferred from electronic annotation with InterPro:IPR006424 <newline> NAD binding ; GO:0051287 | inferred from electronic annotation with InterPro:IPR006424 <newline> glyceraldehyde-3-phosphate dehydrogenase (NAD+) (phosphorylating) activity ; GO:0004365 | inferred from direct assay <newline> peptidyl-cysteine S-nitrosylase activity ; GO:0035605 | inferred from sequenc…	FALSE
FBtr0079048;FBgn0031663	FBtr0079048;FBgn0031663	FBtr0079048	FBgn0031663	CG8891	CG8891	CG8891-PA	0.888914257	-1.327747345	191	21.448	28041000	2934400	22819000	10611000	0	2022900	0	11519000	2804100	293440	2281900	1061100	0	202290	0	1151900	24.10957	23.22332	23.73727	23.951	20.6926	23.1907	21.83439	23.99248	OTHER		nucleoside triphosphate catabolic process ; GO:0009143 | inferred from biological aspect of ancestor with PANTHER:PTN000115987	cytoplasm ; GO:0005737 | inferred from biological aspect of ancestor with PANTHER:PTN000115987	nucleoside-triphosphate diphosphatase activity ; GO:0047429 | inferred from biological aspect of ancestor with PANTHER:PTN000115987	FALSE
FBtr0088012;FBgn0033690	FBtr0088012;FBgn0033690	FBtr0088012	FBgn0033690	CG8862	EndoG	EndoG-PA	0.693099597	-0.811301708	310	34.645	4285100	0	8964700	12729000	3447300	2254300	0	3188800	285670	0	597650	848610	229820	150280	0	212590	21.31104	21.64666	22.78047	23.23642	21.39616	21.22199	20.75314	22.35809	OTHER		DNA-dependent DNA replication ; GO:0006261 | inferred from sequence or structural similarity with UniProtKB:Q14249 <newline> apoptotic DNA fragmentation ; GO:0006309 | inferred from biological aspect of ancestor with PANTHER:PTN000359598 <newline> spermatid development ; GO:0007286 | inferred from mutant phenotype <newline> mitochondrion inheritance ; GO:0000001 | inferred from mutant phenotype <…	mitochondrial inner membrane ; GO:0005743 | inferred from biological aspect of ancestor with PANTHER:PTN000359598 <newline> mitochondrion ; GO:0005739 | inferred from sequence or structural similarity with UniProtKB:Q14249 <newline> nucleus ; GO:0005634 | inferred from biological aspect of ancestor with PANTHER:PTN000359598 <newline> mitochondrion ; GO:0005739 | inferred from biological aspect of…	nucleic acid binding ; GO:0003676 | inferred from electronic annotation with InterPro:IPR001604, InterPro:IPR018524, InterPro:IPR020821 <newline> metal ion binding ; GO:0046872 | inferred from electronic annotation with InterPro:IPR001604, InterPro:IPR018524, InterPro:IPR020821 <newline> endoribonuclease activity ; GO:0004521 | inferred from biological aspect of ancestor with PANTHER:PTN000359598…	FALSE
FBtr0077521;FBgn0021967;FBtr0077520;FBgn0021967	FBtr0077521;FBgn0021967;FBtr0077520;FBgn0021967	FBtr0077521	FBgn0021967	CG8844	ND-PDSW	ND-PDSW-PB	0.288418375	-0.382750511	159	18.918	153580000	12809000	231050000	295640000	114330000	69256000	234590000	127830000	13962000	1164500	21004000	26876000	10394000	6296000	21327000	11621000	27.30016	25.51641	27.37493	27.56092	26.24632	26.11233	27.35809	26.50469	OTHER		mitochondrial electron transport, NADH to ubiquinone ; GO:0006120 | inferred from sequence or structural similarity with UniProtKB:O96000	mitochondrion ; GO:0005739 | inferred from high throughput direct assay <newline> mitochondrial respiratory chain complex I ; GO:0005747 | inferred from biological aspect of ancestor with PANTHER:PTN001405974 <newline> mitochondrial respiratory chain complex I ; GO:0005747 | inferred from sequence or structural similarity with UniProtKB:O96000	NADH dehydrogenase activity ; GO:0003954 | inferred from sequence or structural similarity with UniProtKB:O96000	FALSE
FBtr0080553;FBgn0012037;FBtr0080552;FBgn0012037	FBtr0080553;FBgn0012037;FBtr0080552;FBgn0012037	FBtr0080553	FBgn0012037	CG8827	Ance	Ance-PB	0.248828314	-0.079808235	615	70.913	895920000	338060000	1011100000	1011500000	1083500000	931140000	1122200000	1024300000	30894000	11657000	34865000	34878000	37364000	32108000	38695000	35322000	29.7036	30.04179	29.6301	29.50599	29.72211	29.76849	29.50156	29.5701	SP(Sec/SPI)	CS pos: 17-18. TQA-LV. Pr: 0.8244	proteolysis ; GO:0006508 | inferred from direct assay <newline> peptide hormone processing ; GO:0016486 | inferred from direct assay <newline> sperm individualization ; GO:0007291 | inferred from mutant phenotype <newline> spermatid nucleus differentiation ; GO:0007289 | inferred from mutant phenotype <newline> multicellular organism reproduction ; GO:0032504 | inferred from expression pattern <n…	extracellular space ; GO:0005615 | inferred from biological aspect of ancestor with PANTHER:PTN002575170 <newline> extracellular space ; GO:0005615 | inferred from direct assay <newline> plasma membrane ; GO:0005886 | inferred from biological aspect of ancestor with PANTHER:PTN000828236	peptidyl-dipeptidase activity ; GO:0008241 | inferred from direct assay <newline> metallopeptidase activity ; GO:0008237 | inferred from biological aspect of ancestor with PANTHER:PTN000828236 <newline> metallopeptidase activity ; GO:0008237 | inferred from direct assay	TRUE
FBtr0087861;FBgn0011227	FBtr0087861;FBgn0011227	FBtr0087861	FBgn0011227	CG8764	ox	ox-PA	1.362578277	-0.675601482	55	6.2943	154180000	38456000	179040000	240780000	88380000	85960000	157570000	130610000	51394000	12819000	59680000	80259000	29460000	28653000	52524000	43537000	27.25917	26.58592	27.31458	27.46832	26.16267	26.18679	26.84482	26.7313	OTHER		mitochondrial electron transport, ubiquinol to cytochrome c ; GO:0006122 | inferred from biological aspect of ancestor with PANTHER:PTN000312316 <newline> aerobic respiration ; GO:0009060 | inferred from biological aspect of ancestor with PANTHER:PTN000312316 <newline> mitochondrial respiratory chain complex III assembly ; GO:0034551 | inferred from biological aspect of ancestor with PANTHER:PTN0…	mitochondrial respiratory chain complex III ; GO:0005750 | inferred from sequence or structural similarity with UniProtKB:Q9UDW1 <newline> mitochondrial respiratory chain complex III ; GO:0005750 | inferred from biological aspect of ancestor with PANTHER:PTN000312316	ubiquinol-cytochrome-c reductase activity ; GO:0008121 | inferred from sequence or structural similarity with UniProtKB:Q9UDW1	FALSE
FBtr0087860;FBgn0086904;FBtr0087859;FBgn0086904;FBtr0087858;FBgn0086904	FBtr0087860;FBgn0086904;FBtr0087859;FBgn0086904;FBtr0087858;FBgn0086904	FBtr0087860	FBgn0086904	CG8759	Nacalpha	Nacalpha-PA	0.953504293	0.690214157	217	23.021	15202000	2808300	22392000	19248000	23939000	24379000	21992000	35721000	1900200	351040	2799000	2406100	2992400	3047400	2749100	4465100	24.10085	22.71264	23.78417	24.10893	24.22457	24.32272	24.07627	24.84388	OTHER		protein targeting to membrane ; GO:0006612 | inferred from biological aspect of ancestor with PANTHER:PTN000496516	nascent polypeptide-associated complex ; GO:0005854 | inferred from electronic annotation with InterPro:IPR016641 <newline> cytoplasm ; GO:0005737 | inferred from biological aspect of ancestor with PANTHER:PTN000496516	unfolded protein binding ; GO:0051082 | inferred from biological aspect of ancestor with PANTHER:PTN000496516 <newline> protein binding ; GO:0005515 | inferred from physical interaction with UniProtKB:Q9U9Q7	FALSE
FBtr0088705;FBgn0033321	FBtr0088705;FBgn0033321	FBtr0088705	FBgn0033321	CG8738	CG8738	CG8738-PA	6.306428133	1.077112198	459	51.521	36091000	6091400	44768000	19664000	64547000	117480000	103920000	83529000	1336700	225610	1658100	728290	2390600	4351200	3848700	3093700	24.86674	24.76299	24.89865	24.90899	25.83827	25.98661	25.97845	25.94248	SP(Sec/SPI)	CS pos: 22-23. ILS-IR. Pr: 0.6954	proteolysis ; GO:0006508 | inferred from biological aspect of ancestor with PANTHER:PTN001207268	extracellular space ; GO:0005615 | inferred from biological aspect of ancestor with PANTHER:PTN001207268	serine-type endopeptidase activity ; GO:0004252 | NOT inferred from key residues <newline> serine-type endopeptidase activity ; GO:0004252 | inferred from biological aspect of ancestor with PANTHER:PTN001207268	TRUE
FBtr0100431;FBgn0010609;FBtr0100429;FBgn0010609;FBtr0100428;FBgn0010609;FBtr0088701;FBgn0010609;FBtr0100430;FBgn0010609;FBtr0100427;FBgn0010609;FBtr0088700;FBgn0010609;FBtr0088699;FBgn0010609;FBtr0100426;FBgn0010609	FBtr0100431;FBgn0010609;FBtr0100429;FBgn0010609;FBtr0100428;FBgn0010609;FBtr0088701;FBgn0010609;FBtr0100430;FBgn0010609;FBtr0100427;FBgn0010609;FBtr0088700;FBgn0010609;FBtr0088699;FBgn0010609;FBtr0100426;FBgn0010609	FBtr0100431	FBgn0263120	CG8732	Acsl	Acsl-PI	0.486109064	0.625458241	707	79.427	4917300	10357000	13740000	17519000	30544000	21358000	26808000	39921000	136590	287690	381660	486630	848450	593290	744670	1108900	22.20833	24.96609	24.16108	23.92751	24.49033	24.2129	24.48308	24.57854	OTHER		positive regulation of sequestering of triglyceride ; GO:0010890 | inferred from mutant phenotype <newline> long-chain fatty acid metabolic process ; GO:0001676 | inferred from biological aspect of ancestor with PANTHER:PTN000645126 <newline> axon guidance ; GO:0007411 | inferred from mutant phenotype <newline> fatty acid biosynthetic process ; GO:0006633 | traceable author statement <newline> se…	endoplasmic reticulum ; GO:0005783 | inferred from biological aspect of ancestor with PANTHER:PTN000644924 <newline> axon ; GO:0030424 | inferred from direct assay <newline> cytoplasm ; GO:0005737 | inferred from direct assay <newline> endoplasmic reticulum ; GO:0005783 | inferred from direct assay <newline> peroxisome ; GO:0005777 | inferred from direct assay <newline> lipid droplet ; GO:0005811…	long-chain fatty acid-CoA ligase activity ; GO:0004467 | inferred from sequence or structural similarity with HGNC:3570,HGNC:3571 <newline> palmitoyl-CoA ligase activity ; GO:0090433 | inferred from biological aspect of ancestor with PANTHER:PTN001186327 <newline> palmitoyl-CoA ligase activity ; GO:0090433 | inferred from mutant phenotype <newline> long-chain fatty acid-CoA ligase activity ; GO:0…	FALSE
FBtr0079025;FBgn0031684	FBtr0079025;FBgn0031684	FBtr0079025	FBgn0031684	CG8680	ND-13A	ND-13A-PA	0.00099143	0.001628876	126	14.357	66396000	22266000	65950000	91009000	83368000	19694000	133370000	65732000	8299500	2783200	8243700	11376000	10421000	2461700	16671000	8216500	25.98611	25.91944	25.22659	25.53522	26.20671	24.21178	26.56222	25.69317	OTHER		respiratory electron transport chain ; GO:0022904 | inferred from sequence or structural similarity with MGI:MGI:107932 <newline> mitochondrial electron transport, NADH to ubiquinone ; GO:0006120 | inferred from biological aspect of ancestor with PANTHER:PTN000322556	mitochondrial respiratory chain complex I ; GO:0005747 | inferred from biological aspect of ancestor with PANTHER:PTN000322556 <newline> mitochondrion ; GO:0005739 | inferred from sequence or structural similarity with MGI:MGI:107932	-	FALSE
FBtr0079576;FBgn0031988	FBtr0079576;FBgn0031988	FBtr0079576	FBgn0031988	CG8668	CG8668	CG8668-PA	1.789078935	-1.564598083	585	64.661	12641000	1504200	13306000	11292000	4547300	5211600	0	1686200	468190	55710	492800	418230	168420	193020	0	62452	23.42214	22.47522	23.32155	23.32649	21.0409	21.57645	20.91952	22.75014	OTHER		synaptic target recognition ; GO:0008039 | inferred from mutant phenotype <newline> protein glycosylation ; GO:0006486 | inferred from biological aspect of ancestor with PANTHER:PTN000879966	membrane ; GO:0016020 | inferred from electronic annotation with InterPro:IPR002659 <newline> Golgi apparatus ; GO:0005794 | inferred from biological aspect of ancestor with PANTHER:PTN000879966	galactosyltransferase activity ; GO:0008378 | inferred from electronic annotation with InterPro:IPR002659 <newline> acetylglucosaminyltransferase activity ; GO:0008375 | inferred from biological aspect of ancestor with PANTHER:PTN000130250 <newline> transferase activity, transferring hexosyl groups ; GO:0016758 | inferred from biological aspect of ancestor with PANTHER:PTN000879966 <newline> acet…	FALSE
FBtr0081517;FBgn0032945	FBtr0081517;FBgn0032945	FBtr0081517	FBgn0032945	CG8665	CG8665	CG8665-PA	0.24672537	-0.376605511	913	100.3	7605600	3981600	13190000	26442000	10200000	1425100	7097800	7204200	149130	78070	258630	518480	2.00E+05	27943	139170	141260	21.67733	24.02825	23.30536	23.11293	21.6618	22.57215	22.91499	23.46849	OTHER		oxidation-reduction process ; GO:0055114 | inferred from electronic annotation with InterPro:IPR011407, InterPro:IPR015590, InterPro:IPR016160, InterPro:IPR016161, InterPro:IPR016162, InterPro:IPR016163, InterPro:IPR029510 <newline> 10-formyltetrahydrofolate catabolic process ; GO:0009258 | inferred from electronic annotation with InterPro:IPR011407 <newline> one-carbon metabolic process ; GO:000…	cytoplasm ; GO:0005737 | inferred from electronic annotation with InterPro:IPR011407	hydroxymethyl-, formyl- and related transferase activity ; GO:0016742 | inferred from electronic annotation with InterPro:IPR002376, InterPro:IPR005793 <newline> formyltetrahydrofolate dehydrogenase activity ; GO:0016155 | inferred from biological aspect of ancestor with PANTHER:PTN000916306 <newline> aldehyde dehydrogenase (NAD+) activity ; GO:0004029 | inferred from biological aspect of ancesto…	FALSE
FBtr0074442;FBgn0024238;FBtr0074441;FBgn0024238;FBtr0074443;FBgn0024238	FBtr0074442;FBgn0024238;FBtr0074441;FBgn0024238;FBtr0074443;FBgn0024238	FBtr0074442	FBgn0024238	CG8649	Fim	Fim-PC	0.209843637	0.123003483	616	69.134	6405900	2678400	2095500	9501200	11506000	15206000	1352500	14204000	177940	74401	58208	263920	319610	422390	37570	394540	22.7213	23.00311	22.88666	23.48308	23.08709	23.56465	22.7571	23.17732	OTHER		actin filament bundle assembly ; GO:0051017 | inferred from biological aspect of ancestor with PANTHER:PTN000462453 <newline> actin filament network formation ; GO:0051639 | inferred from biological aspect of ancestor with PANTHER:PTN000462453	actin filament ; GO:0005884 | inferred from biological aspect of ancestor with PANTHER:PTN000462453 <newline> actin filament bundle ; GO:0032432 | inferred from biological aspect of ancestor with PANTHER:PTN000462453 <newline> contractile ring ; GO:0070938 | colocalizes_with inferred from high throughput direct assay <newline> cytosol ; GO:0005829 | inferred from high throughput direct assay <new…	calcium ion binding ; GO:0005509 | inferred from electronic annotation with InterPro:IPR002048 <newline> actin filament binding ; GO:0051015 | inferred from biological aspect of ancestor with PANTHER:PTN000462453	FALSE
FBtr0076916;FBgn0010387;FBtr0076915;FBgn0010387	FBtr0076916;FBgn0010387;FBtr0076915;FBgn0010387	FBtr0076916	FBgn0010387	CG8627	Acbp2	Acbp2-PB	1.223620834	0.806450367	86	9.5567	103030000	21748000	123040000	240720000	304380000	334300000	274090000	373870000	20607000	4349700	24608000	48143000	60877000	66861000	54817000	74774000	27.24009	26.05778	27.43928	27.30461	27.8256	27.96168	27.43102	28.04926	OTHER		cellular acyl-CoA homeostasis ; GO:0042049 | inferred from sequence or structural similarity	-	fatty-acyl-CoA binding ; GO:0000062 | inferred from electronic annotation with InterPro:IPR000582 <newline> fatty-acyl-CoA binding ; GO:0000062 | inferred from sequence or structural similarity	FALSE
FBtr0087828;FBgn0027356	FBtr0087828;FBgn0027356	FBtr0087828	FBgn0027356	CG8604	Amph	Amph-PA	2.089996163	-0.415690422	602	65.901	116880000	21766000	110260000	168610000	76217000	88544000	103440000	114220000	3896100	725530	3675200	5620300	2540600	2951500	3448000	3807300	26.8441	26.40093	26.57193	26.68766	26.11398	26.17394	26.19639	26.35755	OTHER		rhabdomere development ; GO:0042052 | inferred from mutant phenotype <newline> rhabdomere membrane biogenesis ; GO:0045313 | inferred from mutant phenotype <newline> regulation of muscle contraction ; GO:0006937 | inferred from mutant phenotype <newline> synaptic vesicle endocytosis ; GO:0048488 | NOT inferred from mutant phenotype <newline> exocytosis ; GO:0006887 | traceable author statement <n…	cytoplasm ; GO:0005737 | inferred from electronic annotation with InterPro:IPR004148 <newline> plasma membrane ; GO:0005886 | inferred from direct assay <newline> cleavage furrow ; GO:0032154 | inferred from direct assay <newline> plasma membrane ; GO:0005886 | inferred from biological aspect of ancestor with PANTHER:PTN002509858 <newline> synapse ; GO:0045202 | inferred from direct assay	phospholipid binding ; GO:0005543 | inferred from biological aspect of ancestor with PANTHER:PTN002509858 <newline> phospholipid binding ; GO:0005543 | inferred from sequence or structural similarity with HGNC:471	FALSE
FBtr0088725;FBgn0033320	FBtr0088725;FBgn0033320	FBtr0088725	FBgn0033320	CG8586	CG8586	CG8586-PA	1.19157161	0.225453854	444	49.632	1693900000	482160000	2268400000	2014500000	2195500000	2178200000	2757700000	1769600000	84696000	24108000	113420000	100720000	109780000	108910000	137890000	88479000	30.62715	30.44372	30.74735	30.36024	30.71849	30.84536	30.8543	30.66212	SP(Sec/SPI)	CS pos: 20-21. SMG-QD. Pr: 0.8001	proteolysis ; GO:0006508 | inferred from biological aspect of ancestor with PANTHER:PTN001207268	extracellular space ; GO:0005615 | inferred from biological aspect of ancestor with PANTHER:PTN001207268 <newline> extracellular region ; GO:0005576 | inferred from high throughput direct assay	serine-type endopeptidase activity ; GO:0004252 | NOT inferred from key residues <newline> serine-type endopeptidase activity ; GO:0004252 | inferred from biological aspect of ancestor with PANTHER:PTN001207268	TRUE
FBtr0302546;FBgn0035772;FBtr0076873;FBgn0035772;FBtr0076872;FBgn0035772;FBtr0302547;FBgn0035772;FBtr0302548;FBgn0035772	FBtr0302546;FBgn0035772;FBtr0076873;FBgn0035772;FBtr0076872;FBgn0035772;FBtr0302547;FBgn0035772;FBtr0302548;FBgn0035772	FBtr0302546	FBgn0035772	CG8582	Sh3beta	Sh3beta-PC	0.378858198	-0.24810648	146	16.237	44933000	5314900	38851000	43756000	21707000	19342000	38759000	16923000	6419000	759270	5550200	6250800	3101100	2763100	5537000	2417600	24.99105	23.97649	24.94998	24.91684	24.80356	24.54032	24.09732	24.40074	OTHER		biological_process ; GO:0008150 | no biological data available	-	molecular_function ; GO:0003674 | no biological data available	FALSE
FBtr0087935;FBgn0033742	FBtr0087935;FBgn0033742	FBtr0087935	FBgn0033742	CG8550	Nepl10	Nepl10-PA	1.51377734	0.394104481	633	73.796	83030000	25957000	145350000	111730000	133130000	1.10E+08	134120000	111750000	2863100	895080	5012000	3852700	4590600	3793000	4625000	3853400	26.36394	26.59733	26.23818	26.02718	26.78344	26.67331	26.84026	26.50603	SP(Sec/SPI)	CS pos: 20-21. IQA-IV. Pr: 0.9628	proteolysis ; GO:0006508 | inferred from electronic annotation with InterPro:IPR000718, InterPro:IPR008753, InterPro:IPR018497	-	metalloendopeptidase activity ; GO:0004222 | inferred from electronic annotation with InterPro:IPR000718, InterPro:IPR018497	FALSE
FBtr0087568;FBgn0001220	FBtr0087568;FBgn0001220	FBtr0087568	FBgn0001220	CG8542	Hsc70-5	Hsc70-5-PA	0.96481632	-0.351463795	686	74.065	101830000	15194000	106720000	155680000	42566000	27267000	102750000	70350000	2611000	389590	2736500	3991900	1091400	699160	2634500	1803900	26.35057	25.69668	26.20572	26.51534	25.70044	25.80233	25.97996	25.87973	OTHER		chaperone cofactor-dependent protein refolding ; GO:0051085 | inferred from biological aspect of ancestor with PANTHER:PTN002321897 <newline> positive regulation of mitochondrial membrane potential ; GO:0010918 | inferred from mutant phenotype <newline> mitochondrion morphogenesis ; GO:0070584 | inferred from mutant phenotype <newline> response to unfolded protein ; GO:0006986 | inferred from bio…	mitochondrion ; GO:0005739 | inferred from biological aspect of ancestor with PANTHER:PTN000452554 <newline> mitochondrion ; GO:0005739 | inferred from high throughput direct assay <newline> cytoplasm ; GO:0005737 | inferred from biological aspect of ancestor with PANTHER:PTN002321897 <newline> mitochondrion ; GO:0005739 | inferred from sequence or structural similarity with UniProtKB:P38646	protein folding chaperone ; GO:0044183 | inferred from biological aspect of ancestor with PANTHER:PTN002321897 <newline> misfolded protein binding ; GO:0051787 | inferred from biological aspect of ancestor with PANTHER:PTN002321897 <newline> unfolded protein binding ; GO:0051082 | inferred from sequence or structural similarity with UniProtKB:P38646 <newline> ATP binding ; GO:0005524 | inferred f…	FALSE
FBtr0076831;FBgn0035791	FBtr0076831;FBgn0035791	FBtr0076831	FBgn0035791	CG8539	CG8539	CG8539-PA	0.297165335	0.099014282	385	44.047	162330000	43799000	202820000	212460000	197740000	149420000	224060000	117340000	9548500	2576400	11930000	12497000	11631000	8789600	13180000	6902600	27.08699	27.25611	26.98055	27.01116	27.20471	27.06692	27.52081	26.93843	SP(Sec/SPI)	CS pos: 22-23. SEA-RE. Pr: 0.9262	proteolysis ; GO:0006508 | inferred from biological aspect of ancestor with PANTHER:PTN000194073	extracellular space ; GO:0005615 | inferred from biological aspect of ancestor with PANTHER:PTN000194073	zinc ion binding ; GO:0008270 | inferred from electronic annotation with InterPro:IPR000834 <newline> metallocarboxypeptidase activity ; GO:0004181 | inferred from biological aspect of ancestor with PANTHER:PTN000194073	TRUE
FBtr0087926;FBgn0033734	FBtr0087926;FBgn0033734	FBtr0087926	FBgn0033734	CG8520	CG8520	CG8520-PA	0.44791933	-0.664074421	458	52.469	8056400	1565600	15659000	17444000	1882300	3281800	9507300	4121200	298380	57987	579950	646070	69717	121550	352120	152640	21.68847	22.09258	23.76172	23.51557	21.19838	22.99126	22.62146	21.59096	OTHER		-	mitochondrion ; GO:0005739 | inferred from biological aspect of ancestor with PANTHER:PTN000255710 <newline> cytoplasm ; GO:0005737 | inferred from biological aspect of ancestor with PANTHER:PTN000255788	ATP binding ; GO:0005524 | inferred from electronic annotation with InterPro:IPR005654 <newline> ATPase activity ; GO:0016887 | inferred from biological aspect of ancestor with PANTHER:PTN000255788	FALSE
FBtr0087920;FBgn0033728	FBtr0087920;FBgn0033728	FBtr0087920	FBgn0033728	CG8505	Cpr49Ae	Cpr49Ae-PA	0.420124218	-1.408088207	134	14.339	24731000	0	48269000	44720000	48874000	27210000	12365000	17169000	6182800	0	12067000	11180000	12219000	6802400	3091300	4292200	24.54091	21.87339	25.26517	25.02386	25.32406	24.4861	20.10518	21.15565	SP(Sec/SPI)	CS pos: 19-20. CQA-AP. Pr: 0.9557	chitin-based cuticle development ; GO:0040003 | inferred from sequence model	chitin-based extracellular matrix ; GO:0062129 | inferred from sequence model	structural constituent of cuticle ; GO:0042302 | inferred from electronic annotation with InterPro:IPR000618 <newline> structural constituent of chitin-based larval cuticle ; GO:0008010 | inferred from sequence model	TRUE
FBtr0079640;FBgn0031992	FBtr0079640;FBgn0031992	FBtr0079640	FBgn0031992	CG8498	Acbp1	Acbp1-PA	0.567242298	-0.411135197	90	9.916	107680000	8007500	133570000	154250000	63936000	65690000	73774000	81984000	15383000	1143900	19081000	22036000	9133800	9384300	10539000	11712000	26.39159	25.36379	26.73673	26.62115	25.97815	25.66793	25.64042	26.18223	OTHER		-	-	fatty-acyl-CoA binding ; GO:0000062 | inferred from electronic annotation with InterPro:IPR000582	FALSE
FBtr0079638;FBgn0031995;FBtr0079639;FBgn0031995	FBtr0079638;FBgn0031995	FBtr0079638	FBgn0031995	CG8475	CG8475	CG8475-PA	1.850213815	-1.877786636	1093	124.86	4702600	4615600	13092000	25440000	3605000	0	7341600	5284000	88727	87088	247010	479990	68019	0	138520	99698	23.58261	23.95908	23.68549	23.93903	20.62099	21.96194	21.80749	23.26466	OTHER		glycogen metabolic process ; GO:0005977 | inferred from electronic annotation with InterPro:IPR008734	phosphorylase kinase complex ; GO:0005964 | inferred from biological aspect of ancestor with PANTHER:PTN000844181	calmodulin binding ; GO:0005516 | inferred from electronic annotation with InterPro:IPR008734 <newline> catalytic activity ; GO:0003824 | inferred from electronic annotation with InterPro:IPR008928, InterPro:IPR012341	FALSE
FBtr0088002;FBgn0000253;FBtr0088001;FBgn0000253	FBtr0088002;FBgn0000253;FBtr0088001;FBgn0000253	FBtr0088002	FBgn0000253	CG8472	Cam	Cam-PB	0.256291312	0.167740822	149	16.81	84286000	13478000	99783000	147240000	61621000	74423000	101140000	64281000	9365100	1497500	11087000	16360000	6846800	8269300	11238000	7142300	26.10887	25.33848	25.98285	26.43855	26.33349	25.81529	26.0026	26.38834	OTHER		rhodopsin mediated signaling pathway ; GO:0016056 | inferred from mutant phenotype <newline> deactivation of rhodopsin mediated signaling ; GO:0016059 | traceable author statement <newline> metarhodopsin inactivation ; GO:0016060 | inferred from genetic interaction with GԱq <newline> cellular response to ethanol ; GO:0071361 | inferred from mutant phenotype <newline> sensory perception of sound ;…	plasma membrane ; GO:0005886 | colocalizes_with inferred from high throughput direct assay <newline> midbody ; GO:0030496 | inferred from direct assay <newline> cytoplasm ; GO:0005737 | inferred from direct assay <newline> myosin VI complex ; GO:0031476 | inferred from physical interaction with jar <newline> mitotic spindle ; GO:0072686 | inferred from direct assay <newline> myosin V complex ; GO…	protein binding ; GO:0005515 | inferred from physical interaction with UniProtKB:Q9VLL3 <newline> protein binding ; GO:0005515 | inferred from physical interaction with Crag <newline> myosin V binding ; GO:0031489 | inferred from physical interaction with didum <newline> calcium ion binding ; GO:0005509 | inferred from biological aspect of ancestor with PANTHER:PTN000549682 <newline> calcium ion …	FALSE
FBtr0086327;FBgn0034471	FBtr0086327;FBgn0034471	FBtr0086327	FBgn0034471	CG8462	Obp56e	Obp56e-PA	2.466248672	1.132266998	132	14.172	587860000	109280000	696850000	1067600000	1572300000	1684800000	1606800000	1502200000	73483000	13660000	87106000	133450000	196540000	210600000	200850000	187770000	29.32292	28.44249	29.29761	29.48118	30.4353	30.20233	30.27153	30.16411	SP(Sec/SPI)	CS pos: 18-19. ASA-VG. Pr: 0.6524	sensory perception of chemical stimulus ; GO:0007606 | inferred from sequence or structural similarity with UniProtKB:P34174 <newline> multicellular organism reproduction ; GO:0032504 | inferred from high throughput expression pattern <newline> sensory perception of chemical stimulus ; GO:0007606 | inferred from sequence or structural similarity with lush <newline> sensory perception of chemical …	extracellular space ; GO:0005615 | inferred from high throughput direct assay <newline> extracellular region ; GO:0005576 | inferred from sequence model	odorant binding ; GO:0005549 | inferred from sequence or structural similarity with lush <newline> odorant binding ; GO:0005549 | inferred from sequence or structural similarity with UniProtKB:P34174 <newline> odorant binding ; GO:0005549 | inferred from sequence alignment with UniProtKB:P34174	TRUE
FBtr0081978;FBgn0037671	FBtr0081978;FBgn0037671	FBtr0081978	FBgn0037671	CG8444	ATP6AP2	ATP6AP2-PA	2.343158898	1.355812073	320	34.421	17032000	2941500	20142000	20134000	117650000	91735000	125400000	74215000	1548400	267410	1831100	1830300	10696000	8339500	11400000	6746800	24.85961	24.26069	24.76334	24.82736	26.03261	26.63838	26.15076	25.31251	SP(Sec/SPI)	CS pos: 19-20. ASG-EF. Pr: 0.6435	axonal transport ; GO:0098930 | inferred from mutant phenotype <newline> establishment of planar polarity ; GO:0001736 | inferred from mutant phenotype <newline> establishment of body hair or bristle planar orientation ; GO:0048104 | inferred from mutant phenotype <newline> imaginal disc-derived wing hair organization ; GO:0035317 | inferred from mutant phenotype <newline> synapse organization ; …	integral component of membrane ; GO:0016021 | inferred from electronic annotation with InterPro:IPR012493 <newline> plasma membrane ; GO:0005886 | inferred from direct assay <newline> vacuolar proton-transporting V-type ATPase complex ; GO:0016471 | inferred from mutant phenotype <newline> apical part of cell ; GO:0045177 | inferred from direct assay <newline> cell surface ; GO:0009986 | inferred…	signaling receptor activity ; GO:0038023 | inferred from electronic annotation with InterPro:IPR012493 <newline> frizzled binding ; GO:0005109 | inferred from direct assay	FALSE
FBtr0087988;FBgn0010621;FBtr0087987;FBgn0010621	FBtr0087988;FBgn0010621;FBtr0087987;FBgn0010621	FBtr0087988	FBgn0010621	CG8439	CCT5	CCT5-PB	1.740374848	-1.089992523	512	55.791	14194000	4328000	10689000	24124000	6379100	9423600	8246700	7723800	506930	154570	381740	861560	227830	336560	294520	275850	23.79283	23.07394	23.4265	23.88939	22.31588	21.93235	23.26023	22.31422	OTHER		protein folding ; GO:0006457 | inferred from biological aspect of ancestor with PANTHER:PTN004253040	chaperonin-containing T-complex ; GO:0005832 | inferred from biological aspect of ancestor with PANTHER:PTN000144283	ATP binding ; GO:0005524 | inferred from electronic annotation with InterPro:IPR002194, InterPro:IPR002423, InterPro:IPR012718 <newline> unfolded protein binding ; GO:0051082 | inferred from biological aspect of ancestor with PANTHER:PTN004253040	FALSE
FBtr0087232;FBgn0001124;FBtr0087231;FBgn0001124	FBtr0087232;FBgn0001124;FBtr0087231;FBgn0001124	FBtr0087232	FBgn0001124	CG8430	Got1	Got1-PA	3.363224045	-0.736882687	416	46.087	75512000	22261000	93717000	96393000	42045000	486740000	592690000	76588000	3595800	1060000	4462700	4590100	2002100	23178000	28223000	3647100	27.49496	27.63989	27.51811	27.60865	26.72728	26.74945	26.71043	27.12692	OTHER		aspartate biosynthetic process ; GO:0006532 | inferred from biological aspect of ancestor with PANTHER:PTN000222846 <newline> glutamate biosynthetic process ; GO:0006537 | inferred from direct assay <newline> aspartate metabolic process ; GO:0006531 | inferred from sequence or structural similarity with UniProtKB:P00505	cytosol ; GO:0005829 | inferred from high throughput direct assay <newline> mitochondrial matrix ; GO:0005759 | inferred from sequence or structural similarity with UniProtKB:P00505 <newline> peroxisome ; GO:0005777 | inferred from sequence model <newline> cytosol ; GO:0005829 | inferred from biological aspect of ancestor with PANTHER:PTN000222846	pyridoxal phosphate binding ; GO:0030170 | inferred from electronic annotation with InterPro:IPR004839 <newline> L-aspartate:2-oxoglutarate aminotransferase activity ; GO:0004069 | inferred from direct assay <newline> L-aspartate:2-oxoglutarate aminotransferase activity ; GO:0004069 | inferred from sequence or structural similarity with UniProtKB:P00505 <newline> L-aspartate:2-oxoglutarate aminot…	FALSE
FBtr0087222;FBgn0034076	FBtr0087222;FBgn0034076	FBtr0087222	FBgn0034076	CG8424	Jhedup	Jhedup-PA	0.979836064	1.27717638	559	62.097	1922900	1992100	2959000	10449000	12988000	40130000	0	45416000	91567	94860	140900	497580	618490	1910900	0	2162600	23.09107	23.02861	21.58353	23.60173	23.81792	24.70551	22.80135	25.08886	SP(Sec/SPI)	CS pos: 17-18. AVG-DS. Pr: 0.4685	juvenile hormone catabolic process ; GO:0006719 | inferred from direct assay	extracellular space ; GO:0005615 | inferred from biological aspect of ancestor with PANTHER:PTN000168732	carboxylic ester hydrolase activity ; GO:0052689 | inferred from direct assay	TRUE
FBtr0082131;FBgn0037744	FBtr0082131;FBgn0037744	FBtr0082131	FBgn0286506	CG8417	Mpi	Mpi-PA	0.94524037	-0.280271053	396	44.774	19236000	5988400	18010000	33562000	22633000	12206000	21638000	20665000	1131500	352260	1059400	1974200	1331400	718010	1272800	1215600	24.16369	24.30278	23.90316	24.52289	24.03641	23.77032	23.85785	24.10685	OTHER		carbohydrate metabolic process ; GO:0005975 | inferred from electronic annotation with InterPro:IPR001250 <newline> GDP-mannose biosynthetic process ; GO:0009298 | inferred from biological aspect of ancestor with PANTHER:PTN000034017 <newline> protein glycosylation ; GO:0006486 | inferred from biological aspect of ancestor with PANTHER:PTN000034017 <newline> cell wall mannoprotein biosynthetic pr…	cytosol ; GO:0005829 | inferred from biological aspect of ancestor with PANTHER:PTN000034017	zinc ion binding ; GO:0008270 | inferred from electronic annotation with InterPro:IPR001250 <newline> mannose-6-phosphate isomerase activity ; GO:0004476 | inferred from biological aspect of ancestor with PANTHER:PTN000034017	FALSE
FBtr0087575;FBgn0033912	FBtr0087575;FBgn0033912	FBtr0087575	FBgn0033912	CG8415	RpS23	RpS23-PA	0.777853689	-0.517073631	143	16.016	9140500	5329600	11251000	10907000	8696700	15217000	11404000	7804900	1523400	888270	1875200	1817800	1449400	2536100	1900600	1300800	22.83755	24.13782	23.21457	23.06153	23.04011	23.10941	22.55971	22.47395	OTHER		cytoplasmic translation ; GO:0002181 | traceable author statement <newline> cytoplasmic translation ; GO:0002181 | inferred by curator from GO:0022626 <newline> translation ; GO:0006412 | inferred from biological aspect of ancestor with PANTHER:PTN000182999 <newline> cytoplasmic translation ; GO:0002181 | inferred from sequence or structural similarity with UniProtKB:P62266	cytosolic small ribosomal subunit ; GO:0022627 | inferred from biological aspect of ancestor with PANTHER:PTN000183001 <newline> cytosol ; GO:0005829 | inferred from high throughput direct assay <newline> cytosolic small ribosomal subunit ; GO:0022627 | inferred from sequence or structural similarity with UniProtKB:P62266 <newline> cytosolic ribosome ; GO:0022626 | inferred from high throughput d…	structural constituent of ribosome ; GO:0003735 | inferred from biological aspect of ancestor with PANTHER:PTN000182999 <newline> structural constituent of ribosome ; GO:0003735 | traceable author statement <newline> structural constituent of ribosome ; GO:0003735 | inferred from high throughput direct assay	FALSE
FBtr0087262;FBgn0010590	FBtr0087262;FBgn0010590	FBtr0087262	FBgn0010590	CG8392	Prosbeta1	Prosbeta1-PA	2.185321331	-0.693809032	224	24.264	76754000	16576000	81152000	86919000	53457000	37238000	55209000	35068000	7675400	1657600	8115200	8691900	5345700	3723800	5520900	3506800	26.18374	25.53754	25.92748	25.99103	25.2722	25.10669	25.47788	25.00779	OTHER		proteasome-mediated ubiquitin-dependent protein catabolic process ; GO:0043161 | inferred by curator from GO:0005839 <newline> proteasomal ubiquitin-independent protein catabolic process ; GO:0010499 | inferred from biological aspect of ancestor with PANTHER:PTN000174701 <newline> proteasomal protein catabolic process ; GO:0010498 | inferred from biological aspect of ancestor with PANTHER:PTN0001…	proteasome core complex, beta-subunit complex ; GO:0019774 | inferred from sequence or structural similarity with SGD:S000003538 <newline> proteasome complex ; GO:0000502 | inferred from direct assay <newline> cytoplasm ; GO:0005737 | inferred from biological aspect of ancestor with PANTHER:PTN000174701 <newline> proteasome core complex ; GO:0005839 | inferred from direct assay <newline> nucleus …	threonine-type endopeptidase activity ; GO:0004298 | inferred from electronic annotation with InterPro:IPR001353, InterPro:IPR023333 <newline> endopeptidase activity ; GO:0004175 | inferred from biological aspect of ancestor with PANTHER:PTN000174701 <newline> endopeptidase activity ; GO:0004175 | contributes_to inferred by curator from GO:0005839 <newline> endopeptidase activity ; GO:0004175 | i…	FALSE
FBtr0299907;FBgn0010348;FBtr0299906;FBgn0010348;FBtr0112858;FBgn0010348;FBtr0078575;FBgn0010348;FBtr0078574;FBgn0010348;FBtr0078573;FBgn0010348;FBtr0078571;FBgn0010348	FBtr0299907;FBgn0010348;FBtr0299906;FBgn0010348;FBtr0112858;FBgn0010348;FBtr0078575;FBgn0010348;FBtr0078574;FBgn0010348;FBtr0078573;FBgn0010348;FBtr0078571;FBgn0010348	FBtr0299907	FBgn0010348	CG8385	Arf79F	Arf79F-PI	0.21210021	0.317496777	182	20.688	20569000	1640600	28768000	32255000	12809000	28503000	23298000	37473000	2056900	164060	2876800	3225500	1280900	2850300	2329800	3747300	24.23936	22.52198	24.54545	24.43262	23.29838	24.57629	24.15167	24.98307	OTHER		synaptic vesicle endocytosis ; GO:0048488 | traceable author statement <newline> positive regulation of neuron remodeling ; GO:1904801 | inferred from mutant phenotype inferred from genetic interaction with Nrg <newline> intracellular protein transport ; GO:0006886 | inferred from biological aspect of ancestor with PANTHER:PTN000918181 <newline> male meiosis cytokinesis ; GO:0007112 | inferred fr…	Golgi apparatus ; GO:0005794 | inferred from direct assay <newline> cytoplasm ; GO:0005737 | inferred from direct assay <newline> apical part of cell ; GO:0045177 | inferred from direct assay <newline> cytoplasm ; GO:0005737 | inferred from biological aspect of ancestor with PANTHER:PTN000917851 <newline> intracellular membrane-bounded organelle ; GO:0043231 | colocalizes_with inferred from direc…	GTPase activity ; GO:0003924 | inferred from sequence or structural similarity <newline> GTP binding ; GO:0005525 | inferred from biological aspect of ancestor with PANTHER:PTN000917851 <newline> GTPase activity ; GO:0003924 | inferred from mutant phenotype	FALSE
FBtr0081920;FBgn0040532	FBtr0081920;FBgn0040532	FBtr0081920	FBgn0040532	CG8369	CG8369	CG8369-PA	0.579064905	0.448325634	94	10.163	228050000	36159000	379390000	220780000	428490000	265160000	437440000	260060000	57013000	9039900	94848000	55195000	107120000	66290000	109360000	65015000	27.8381	26.702	28.2535	27.31605	28.30882	27.91525	28.04479	27.63409	SP(Sec/SPI)	CS pos: 19-20. VLA-TP. Pr: 0.7005	wing disc dorsal/ventral pattern formation ; GO:0048190 | inferred from genetic interaction with Bx, ap	-	-	FALSE
FBtr0082081;FBgn0037727	FBtr0082081;FBgn0037727	FBtr0082081	FBgn0037727	CG8358	Nepl12	Nepl12-PA	2.477961547	-0.865098	702	80.824	423970000	151660000	544060000	444250000	265800000	261880000	219040000	112340000	12848000	4595800	16487000	13462000	8054500	7935800	6637700	3404200	28.54086	28.68258	28.5326	28.15706	27.63485	27.92954	27.66452	27.2238	SP(Sec/SPI)	CS pos: 27-28. CEA-RS. Pr: 0.5322	proteolysis ; GO:0006508 | inferred from electronic annotation with InterPro:IPR000718, InterPro:IPR008753, InterPro:IPR018497	-	metalloendopeptidase activity ; GO:0004222 | inferred from electronic annotation with InterPro:IPR000718, InterPro:IPR018497	FALSE
FBtr0081918;FBgn0037632	FBtr0081918;FBgn0037632	FBtr0081918	FBgn0037632	CG8351	CCT7	CCT7-PA	0.661006126	-1.176474094	544	59.386	23966000	5748500	14274000	14499000	0	6348800	27196000	18515000	684750	164240	407820	414260	0	181390	777020	528990	24.20926	24.52666	22.33032	21.93191	20.73558	23.10531	21.61292	22.83842	OTHER		protein folding ; GO:0006457 | inferred from biological aspect of ancestor with PANTHER:PTN004253040	chaperonin-containing T-complex ; GO:0005832 | inferred from biological aspect of ancestor with PANTHER:PTN000143937 <newline> cytosol ; GO:0005829 | inferred from high throughput direct assay	ATP binding ; GO:0005524 | inferred from electronic annotation with InterPro:IPR002194, InterPro:IPR002423, InterPro:IPR012720 <newline> unfolded protein binding ; GO:0051082 | inferred from biological aspect of ancestor with PANTHER:PTN004253040	FALSE
FBtr0085988;FBgn0040502	FBtr0085988;FBgn0040502	FBtr0085988	FBgn0040502	CG8343	CG8343	CG8343-PA	0.189874376	-0.090442657	182	20.578	769070000	156690000	1.01E+09	1078700000	509700000	953110000	900990000	1041900000	109870000	22384000	144580000	154090000	72814000	136160000	128710000	148850000	29.41889	29.02491	29.53092	29.68612	29.05085	29.51531	29.18501	29.5479	SP(Sec/SPI)	CS pos: 16-17. AWS-LP. Pr: 0.7396	-	-	carbohydrate binding ; GO:0030246 | inferred from sequence or structural similarity with Lectin-galC1	FALSE
FBtr0076387;FBgn0036022	FBtr0076387;FBgn0036022	FBtr0076387	FBgn0036022	CG8329	CG8329	CG8329-PA	1.167663642	2.008957386	259	27.841	48907000	716750	10917000	49778000	87914000	44988000	33045000	314070000	4890700	71675	1091700	4977800	8791400	4498800	3304500	31407000	25.1979	22.85129	23.27526	25.02026	26.57571	25.31562	24.72286	27.76636	SP(Sec/SPI)	CS pos: 17-18. VCA-HR. Pr: 0.7344	proteolysis ; GO:0006508 | inferred from electronic annotation with InterPro:IPR001254, InterPro:IPR001314, InterPro:IPR018114 <newline> proteolysis ; GO:0006508 | inferred from sequence model	-	serine-type endopeptidase activity ; GO:0004252 | inferred from electronic annotation with InterPro:IPR001254, InterPro:IPR001314, InterPro:IPR018114 <newline> serine-type endopeptidase activity ; GO:0004252 | inferred from sequence model	FALSE
FBtr0300598;FBgn0020236;FBtr0300597;FBgn0020236;FBtr0300596;FBgn0020236	FBtr0300598;FBgn0020236;FBtr0300597;FBgn0020236;FBtr0300596;FBgn0020236	FBtr0300598	FBgn0020236	CG8322	ATPCL	ATPCL-PF	0.834272727	0.412354469	1095	119.75	27398000	16531000	32085000	48720000	69078000	59368000	23587000	86584000	489240	295200	572950	869990	1233500	1060100	421200	1546100	24.64047	25.29649	25.28641	25.28694	25.51235	25.42803	25.16561	26.05374	OTHER		citrate metabolic process ; GO:0006101 | inferred from electronic annotation with InterPro:IPR014608 <newline> fatty acid biosynthetic process ; GO:0006633 | inferred from biological aspect of ancestor with PANTHER:PTN000563493 <newline> glucose homeostasis ; GO:0042593 | inferred from mutant phenotype <newline> acetyl-CoA biosynthetic process ; GO:0006085 | inferred from biological aspect of anc…	cytosol ; GO:0005829 | inferred from biological aspect of ancestor with PANTHER:PTN000563493	ATP binding ; GO:0005524 | inferred from electronic annotation with InterPro:IPR013815 <newline> ATP citrate synthase activity ; GO:0003878 | inferred from biological aspect of ancestor with PANTHER:PTN000563493	FALSE
FBtr0088036;FBgn0000556;FBtr0088035;FBgn0000556	FBtr0088036;FBgn0000556;FBtr0088035;FBgn0000556	FBtr0088035	FBgn0284245	CG8280	eEF1alpha1	eEF1alpha1-PA	1.002555821	0.399394035	463	50.306	445400000	198470000	560090000	575110000	421850000	477860000	461180000	593500000	19365000	8629300	24352000	25005000	18341000	20776000	20051000	25804000	28.36599	28.50165	28.38175	28.62488	28.77715	28.98964	28.38476	29.3203	OTHER		translational elongation ; GO:0006414 | inferred from sequence or structural similarity <newline> translation ; GO:0006412 | inferred from biological aspect of ancestor with PANTHER:PTN000561878 <newline> determination of adult lifespan ; GO:0008340 | inferred from mutant phenotype <newline> translational elongation ; GO:0006414 | inferred from biological aspect of ancestor with PANTHER:PTN000562…	eukaryotic translation elongation factor 1 complex ; GO:0005853 | inferred from sequence or structural similarity	GTP binding ; GO:0005525 | inferred from electronic annotation with InterPro:IPR000795, InterPro:IPR004161, InterPro:IPR004539 <newline> translation elongation factor activity ; GO:0003746 | inferred from sequence or structural similarity <newline> translation elongation factor activity ; GO:0003746 | inferred from biological aspect of ancestor with PANTHER:PTN000562490 <newline> GTPase activity …	FALSE
FBtr0088683;FBgn0033342	FBtr0088683;FBgn0033342	FBtr0088683	FBgn0284436	CG8258	CCT8	CCT8-PA	0.910494852	-0.732028961	546	59.432	28529000	5861400	30162000	36587000	3924800	10182000	7289000	19717000	839100	172390	887130	1076100	115440	299480	214380	579910	24.39545	24.21682	24.39054	24.2024	22.40026	23.95669	23.69456	24.2256	OTHER		protein folding ; GO:0006457 | inferred from biological aspect of ancestor with PANTHER:PTN004253040	plasma membrane ; GO:0005886 | inferred from high throughput direct assay <newline> chaperonin-containing T-complex ; GO:0005832 | inferred from biological aspect of ancestor with PANTHER:PTN000144200	ATP binding ; GO:0005524 | inferred from electronic annotation with InterPro:IPR002194, InterPro:IPR002423, InterPro:IPR012721 <newline> unfolded protein binding ; GO:0051082 | inferred from biological aspect of ancestor with PANTHER:PTN004253040	FALSE
FBtr0112900;FBgn0022160;FBtr0087309;FBgn0022160;FBtr0087308;FBgn0022160;FBtr0087307;FBgn0022160	FBtr0112900;FBgn0022160;FBtr0087309;FBgn0022160;FBtr0087308;FBgn0022160;FBtr0087307;FBgn0022160	FBtr0112900	FBgn0022160	CG8256	Gpo1	Gpo1-PD	1.364379107	-0.627136707	724	80.421	2749900000	738550000	3494500000	3947800000	1634100000	1.37E+09	3103400000	1781600000	72366000	19435000	91961000	103890000	43003000	35946000	81670000	46883000	31.21992	31.34154	31.10381	31.35258	30.46266	30.12448	31.26047	30.6617	OTHER		glycerol-3-phosphate metabolic process ; GO:0006072 | inferred from electronic annotation with InterPro:IPR000447 <newline> glycerol metabolic process ; GO:0006071 | inferred from sequence or structural similarity with UniProtKB:P43304 <newline> flight behavior ; GO:0007629 | inferred from mutant phenotype <newline> glycerophosphate shuttle ; GO:0006127 | inferred from mutant phenotype	glycerol-3-phosphate dehydrogenase complex ; GO:0009331 | inferred from electronic annotation with InterPro:IPR000447 <newline> mitochondrion ; GO:0005739 | inferred from biological aspect of ancestor with PANTHER:PTN000240934 <newline> mitochondrial inner membrane ; GO:0005743 | inferred from direct assay <newline> mitochondrion ; GO:0005739 | inferred from sequence or structural similarity with…	calcium ion binding ; GO:0005509 | inferred from electronic annotation with InterPro:IPR002048 <newline> glycerol-3-phosphate dehydrogenase (quinone) activity ; GO:0004368 | inferred from mutant phenotype	FALSE
FBtr0088681;FBgn0003074;FBtr0088680;FBgn0003074;FBtr0088679;FBgn0003074	FBtr0088681;FBgn0003074;FBtr0088680;FBgn0003074;FBtr0088679;FBgn0003074	FBtr0088681	FBgn0003074	CG8251	Pgi	Pgi-PC	1.781498261	-0.77697134	558	62.338	2033400000	803960000	2133900000	3339800000	1281700000	1.10E+09	2221300000	1919900000	70117000	27723000	73581000	115170000	44198000	38033000	76596000	66203000	30.92578	31.03302	30.71145	31.25732	29.82432	29.88342	30.46022	30.65173	OTHER		gluconeogenesis ; GO:0006094 | inferred from biological aspect of ancestor with PANTHER:PTN000157839 <newline> glucose homeostasis ; GO:0042593 | inferred from mutant phenotype <newline> glucose 6-phosphate metabolic process ; GO:0051156 | inferred from biological aspect of ancestor with PANTHER:PTN000157839 <newline> glycolytic process ; GO:0006096 | inferred from biological aspect of ancestor w…	cytosol ; GO:0005829 | inferred from biological aspect of ancestor with PANTHER:PTN000157839 <newline> cytosol ; GO:0005829 | inferred from direct assay	glucose-6-phosphate isomerase activity ; GO:0004347 | inferred from biological aspect of ancestor with PANTHER:PTN000157839 <newline> monosaccharide binding ; GO:0048029 | inferred from biological aspect of ancestor with PANTHER:PTN000157839 <newline> glucose-6-phosphate isomerase activity ; GO:0004347 | inferred from direct assay	FALSE
FBtr0074086;FBgn0027329	FBtr0074086;FBgn0027329	FBtr0074086	FBgn0027329	CG8231	CCT6	CCT6-PA	0.228826087	0.62366724	533	58.246	21899000	7239100	18544000	32159000	79865000	75791000	79894000	74074000	663620	219370	561930	974500	2420100	2296700	2421000	2244700	25.45164	25.74725	21.34989	25.88844	25.09241	25.13406	25.09925	25.60617	OTHER		mitotic cell cycle ; GO:0000278 | inferred from high throughput mutant phenotype <newline> centriole replication ; GO:0007099 | inferred from mutant phenotype <newline> protein folding ; GO:0006457 | inferred from biological aspect of ancestor with PANTHER:PTN004253040	chaperonin-containing T-complex ; GO:0005832 | inferred from biological aspect of ancestor with PANTHER:PTN000143755	ATP binding ; GO:0005524 | inferred from electronic annotation with InterPro:IPR002194, InterPro:IPR002423, InterPro:IPR012722 <newline> unfolded protein binding ; GO:0051082 | inferred from biological aspect of ancestor with PANTHER:PTN004253040	FALSE
FBtr0088664;FBgn0033366	FBtr0088664;FBgn0033366	FBtr0088664	FBgn0033366	CG8196	Ance-4	Ance-4-PA	0.745120095	-0.228880405	609	70.157	1399600000	446290000	1766700000	1453500000	1652200000	1729500000	1652800000	1010900000	43739000	13947000	55211000	45423000	51632000	54048000	51650000	31590000	30.30149	30.4176	30.47846	30.09119	30.12362	30.39376	30.06869	29.78715	SP(Sec/SPI)	CS pos: 20-21. AAA-NI. Pr: 0.3220	proteolysis ; GO:0006508 | NOT inferred from key residues	plasma membrane ; GO:0005886 | inferred from biological aspect of ancestor with PANTHER:PTN000828236 <newline> extracellular space ; GO:0005615 | inferred from biological aspect of ancestor with PANTHER:PTN002575170	peptidyl-dipeptidase activity ; GO:0008241 | NOT inferred from key residues <newline> metallopeptidase activity ; GO:0008237 | NOT inferred from key residues <newline> metallopeptidase activity ; GO:0008237 | inferred from biological aspect of ancestor with PANTHER:PTN000828236	TRUE
FBtr0076752;FBgn0010406	FBtr0076752;FBgn0010406	FBtr0076752	FBgn0010406	CG8194	RNaseX25	RNaseX25-PA	0.08700404	0.184255123	325	37.543	23637000	16081000	18037000	45594000	27072000	39885000	34353000	13691000	1181800	804040	901830	2279700	1353600	1994200	1717700	684530	24.96477	25.42941	22.05996	24.80941	24.31278	24.73195	24.46557	24.49026	SP(Sec/SPI)	CS pos: 21-22. IKS-TP. Pr: 0.7847	multicellular organism reproduction ; GO:0032504 | inferred from high throughput expression pattern <newline> RNA catabolic process ; GO:0006401 | inferred from biological aspect of ancestor with PANTHER:PTN000133244 <newline> RNA catabolic process ; GO:0006401 | inferred from sequence or structural similarity	extracellular space ; GO:0005615 | inferred from sequence model <newline> extracellular region ; GO:0005576 | inferred from biological aspect of ancestor with PANTHER:PTN000133244	ribonuclease T2 activity ; GO:0033897 | inferred from electronic annotation with InterPro:IPR001568, InterPro:IPR018188 <newline> RNA binding ; GO:0003723 | inferred from electronic annotation with InterPro:IPR001568, InterPro:IPR018188 <newline> endoribonuclease activity ; GO:0004521 | inferred from biological aspect of ancestor with PANTHER:PTN000133244	TRUE
FBtr0088663;FBgn0033367;FBtr0302290;FBgn0261363	FBtr0088663;FBgn0033367	FBtr0088663	FBgn0033367	CG8193	PPO2	PPO2-PA	0.212528758	-0.089911461	684	79.284	1.37E+10	3838100000	2.04E+10	1.80E+10	1.86E+10	1.73E+10	1.52E+10	1.24E+10	342620000	95952000	509550000	449100000	465610000	433450000	381160000	309860000	33.49834	33.53369	33.8467	33.3802	33.76683	33.64495	33.26822	33.21928	OTHER		melanization defense response ; GO:0035006 | inferred from genetic interaction with PPO1 <newline> defense response to Gram-positive bacterium ; GO:0050830 | inferred from genetic interaction with PPO1 <newline> melanotic encapsulation of foreign target ; GO:0035011 | inferred from genetic interaction with PPO3 <newline> melanization defense response ; GO:0035006 | inferred from mutant phenotype …	extracellular region ; GO:0005576 | inferred from direct assay <newline> extracellular space ; GO:0005615 | inferred from direct assay <newline> extracellular region ; GO:0005576 | inferred from high throughput direct assay	L-DOPA monooxygenase activity ; GO:0036263 | inferred from direct assay <newline> dopamine monooxygenase activity ; GO:0036264 | inferred from direct assay	TRUE
FBtr0076405;FBgn0019644;FBtr0076406;FBgn0019644	FBtr0076405;FBgn0019644;FBtr0076406;FBgn0019644	FBtr0076405	FBgn0019644	CG8189	ATPsynB	ATPsynB-PA	1.775860368	-0.714352608	243	27.357	648630000	334360000	923990000	1.33E+09	726610000	431490000	1506500000	787080000	43242000	22290000	61600000	88802000	48441000	28766000	100430000	52472000	29.59431	29.92507	29.55496	29.63805	28.84137	28.48681	29.43841	29.08838	OTHER		ATP synthesis coupled proton transport ; GO:0015986 | inferred from sequence or structural similarity with SGD:S000005999 <newline> proton transmembrane transport ; GO:1902600 | inferred from sequence or structural similarity with UniProtKB:P24539 <newline> ATP synthesis coupled proton transport ; GO:0015986 | inferred from biological aspect of ancestor with PANTHER:PTN000296496	mitochondrial proton-transporting ATP synthase, stator stalk ; GO:0000274 | inferred from sequence or structural similarity with UniProtKB:P05626 <newline> mitochondrial proton-transporting ATP synthase complex, coupling factor F(o) ; GO:0000276 | inferred from biological aspect of ancestor with PANTHER:PTN000296496 <newline> mitochondrion ; GO:0005739 | inferred from high throughput direct assay	proton-transporting ATP synthase activity, rotational mechanism ; GO:0046933 | contributes_to inferred from sequence or structural similarity with UniProtKB:P05626	FALSE
FBtr0074053;FBgn0030668	FBtr0074053;FBgn0030668	FBtr0074053	FBgn0030668	CG8128	CG8128	CG8128-PA	0.794980804	-1.102716923	330	38.111	19379000	3594000	18595000	19689000	8548800	5131400	11757000	11822000	880870	163360	845240	894960	388580	233240	534420	537360	23.49094	23.81147	23.3434	23.84192	23.65753	20.89848	23.61762	21.90323	OTHER		signal transduction ; GO:0007165 | inferred from biological aspect of ancestor with PANTHER:PTN000360602	-	NAD binding ; GO:0051287 | inferred from biological aspect of ancestor with PANTHER:PTN000360602 <newline> NADH pyrophosphatase activity ; GO:0035529 | inferred from biological aspect of ancestor with PANTHER:PTN000360602 <newline> ADP-ribose diphosphatase activity ; GO:0047631 | inferred from biological aspect of ancestor with PANTHER:PTN000360602	FALSE
FBtr0087399;FBgn0001187	FBtr0087399;FBgn0001187	FBtr0087399	FBgn0001187	CG8094	Hex-C	Hex-C-PA	1.450723314	0.672013283	454	50.738	14895000	12925000	29870000	30942000	66222000	60490000	74978000	54722000	551660	478700	1106300	1146000	2452700	2240400	2777000	2026700	24.82944	25.23045	24.29376	24.99136	25.48487	25.29084	25.31965	25.93769	OTHER		glycolytic process ; GO:0006096 | inferred from biological aspect of ancestor with PANTHER:PTN000455350 <newline> glucose 6-phosphate metabolic process ; GO:0051156 | inferred from biological aspect of ancestor with PANTHER:PTN000455350 <newline> cellular glucose homeostasis ; GO:0001678 | inferred from biological aspect of ancestor with PANTHER:PTN000455350 <newline> glucose homeostasis ; GO:004…	mitochondrion ; GO:0005739 | inferred from biological aspect of ancestor with PANTHER:PTN000455350 <newline> cytosol ; GO:0005829 | inferred from biological aspect of ancestor with PANTHER:PTN000455350	ATP binding ; GO:0005524 | inferred from electronic annotation with InterPro:IPR001312, InterPro:IPR022672, InterPro:IPR022673 <newline> glucose binding ; GO:0005536 | inferred from electronic annotation with InterPro:IPR001312 <newline> fructokinase activity ; GO:0008865 | inferred from biological aspect of ancestor with PANTHER:PTN000455350 <newline> hexokinase activity ; GO:0004396 | inferred …	FALSE
FBtr0082722;FBgn0038105	FBtr0082722;FBgn0038105	FBtr0082722	FBgn0038105	CG8063	yellow-f2	yellow-f2-PA	0.734050983	-0.397986889	452	51.029	639050000	224730000	1178700000	997460000	955590000	662160000	740880000	430720000	29048000	10215000	53579000	45339000	43436000	30098000	33676000	19578000	29.17788	29.40676	29.82875	29.38768	29.50877	29.16921	29.10904	28.4221	SP(Sec/SPI)	CS pos: 23-24. ADA-DP. Pr: 0.7880	melanin biosynthetic process from tyrosine ; GO:0006583 | traceable author statement <newline> developmental pigmentation ; GO:0048066 | inferred by curator from GO:0004167 <newline> melanin biosynthetic process from tyrosine ; GO:0006583 | inferred by curator from GO:0004167 <newline> developmental pigmentation ; GO:0048066 | traceable author statement <newline> indole-containing compound biosyn…	extracellular region ; GO:0005576 | inferred from biological aspect of ancestor with PANTHER:PTN000000448 <newline> extracellular region ; GO:0005576 | inferred from high throughput direct assay <newline> extracellular region ; GO:0005576 | inferred from direct assay	dopachrome isomerase activity ; GO:0004167 | inferred from direct assay	TRUE
FBtr0088623;FBgn0086656	FBtr0088623;FBgn0086656	FBtr0088623	FBgn0086656	CG8055	shrb	shrb-PA	0.074000218	0.130726337	226	25.443	27178000	2452600	29624000	3.20E+07	14685000	17177000	23555000	13400000	1811900	163510	1975000	2133400	979030	1145100	1570300	893370	24.18026	21.96536	24.28849	24.77896	23.89125	23.68389	24.10238	24.05846	OTHER		endosome transport via multivesicular body sorting pathway ; GO:0032509 | inferred from mutant phenotype <newline> dendrite morphogenesis ; GO:0048813 | inferred from mutant phenotype <newline> vesicle budding from membrane ; GO:0006900 | inferred from biological aspect of ancestor with PANTHER:PTN000509386 <newline> mitotic cytokinesis ; GO:0000281 | inferred from mutant phenotype <newline> fema…	neuronal cell body ; GO:0043025 | inferred from direct assay <newline> cytoplasmic side of plasma membrane ; GO:0009898 | inferred from biological aspect of ancestor with PANTHER:PTN000509454 <newline> midbody ; GO:0030496 | inferred from direct assay <newline> multivesicular body ; GO:0005771 | inferred from biological aspect of ancestor with PANTHER:PTN000509386 <newline> fusome ; GO:0045169 | …	protein binding ; GO:0005515 | inferred from physical interaction with borr	FALSE
FBtr0082980;FBgn0004629	FBtr0082980;FBgn0004629	FBtr0082980	FBgn0004629	CG8050	Cys	Cys-PA	0.294018219	-0.197198391	126	13.437	3718300000	279590000	4619200000	4028800000	3.76E+09	3213300000	4660900000	2552200000	743660000	55917000	923840000	805750000	751200000	642660000	932190000	510440000	31.66013	30.50739	31.66615	31.38391	31.06317	31.19361	31.21593	30.95609	SP(Sec/SPI)	CS pos: 22-23. TQA-AD. Pr: 0.8467	multicellular organism reproduction ; GO:0032504 | inferred from high throughput expression pattern	extracellular space ; GO:0005615 | inferred from high throughput direct assay	cysteine-type endopeptidase inhibitor activity ; GO:0004869 | inferred from electronic annotation with InterPro:IPR000010	TRUE
FBtr0087176;FBgn0020611;FBtr0087173;FBgn0020611;FBtr0087175;FBgn0020611;FBtr0290032;FBgn0020611;FBtr0290031;FBgn0020611	FBtr0087176;FBgn0020611;FBtr0087173;FBgn0020611;FBtr0087175;FBgn0020611;FBtr0290032;FBgn0020611;FBtr0290031;FBgn0020611	FBtr0087176	FBgn0287825	CG8048	Vha44	Vha44-PB	1.511694823	-0.375864983	388	44.529	26115000	15214000	33252000	56334000	13166000	15220000	25745000	36018000	1044600	608540	1330100	2253400	526640	608810	1029800	1440700	24.63068	25.13587	24.85396	24.97079	24.42008	24.4768	24.42771	24.76324	OTHER		proton transmembrane transport ; GO:1902600 | inferred from sequence or structural similarity <newline> proton transmembrane transport ; GO:1902600 | inferred by curator from GO:0033181	vacuolar proton-transporting V-type ATPase, V1 domain ; GO:0000221 | inferred from sequence or structural similarity <newline> plasma membrane proton-transporting V-type ATPase complex ; GO:0033181 | inferred from mutant phenotype <newline> vacuolar proton-transporting V-type ATPase, V1 domain ; GO:0000221 | inferred from biological aspect of ancestor with PANTHER:PTN000015490 <newline> vacuolar …	proton-exporting ATPase activity, phosphorylative mechanism ; GO:0008553 | inferred from biological aspect of ancestor with PANTHER:PTN000015490 <newline> proton-transporting ATPase activity, rotational mechanism ; GO:0046961 | inferred from biological aspect of ancestor with PANTHER:PTN000015490 <newline> proton-transporting ATPase activity, rotational mechanism ; GO:0046961 | inferred by curato…	FALSE
FBtr0081882;FBgn0037607;FBtr0081881;FBgn0037607;FBtr0081883;FBgn0037607;FBtr0075132;FBgn0036784	FBtr0081882;FBgn0037607;FBtr0081881;FBgn0037607;FBtr0081883;FBgn0037607	FBtr0081882	FBgn0037607	CG8036	CG8036	CG8036-PC	0.748961161	0.234062195	626	68.031	280260000	97440000	326590000	315810000	386420000	396550000	336850000	387640000	8758000	3045000	10206000	9869100	12076000	12392000	10527000	12114000	28.03884	28.24323	27.93646	27.80187	28.29132	28.27391	27.903	28.48842	OTHER		regulation of chromatin silencing ; GO:0031935 | inferred from mutant phenotype	cytosol ; GO:0005829 | inferred from high throughput direct assay	transketolase activity ; GO:0004802 | inferred from biological aspect of ancestor with PANTHER:PTN000179046 <newline> thiamine pyrophosphate binding ; GO:0030976 | inferred from biological aspect of ancestor with PANTHER:PTN000179046 <newline> transketolase activity ; GO:0004802 | inferred from sequence or structural similarity with UniProtKB:P29401	FALSE
FBtr0088588;FBgn0033393;FBtr0088587;FBgn0033393	FBtr0088588;FBgn0033393;FBtr0088587;FBgn0033393	FBtr0088588	FBgn0262515	CG8029	VhaAC45	VhaAC45-PA	1.58578415	0.983453274	379	41.123	105300000	14414000	152300000	131130000	226760000	207220000	247530000	199270000	7521500	1029500	10879000	9366800	16197000	14801000	17681000	14234000	26.60781	25.43004	26.919	26.61456	27.38055	27.42222	27.49328	27.20918	SP(Sec/SPI)	CS pos: 17-18. AVA-EQ. Pr: 0.8303	regulation of cellular pH ; GO:0030641 | inferred from biological aspect of ancestor with PANTHER:PTN000967409 <newline> vacuolar proton-transporting V-type ATPase complex assembly ; GO:0070072 | inferred from genetic interaction with UniProtKB:Q9VHG4 <newline> proton transmembrane transport ; GO:1902600 | inferred by curator from GO:0033181	proton-transporting V-type ATPase, V1 domain ; GO:0033180 | inferred from electronic annotation with InterPro:IPR008388 <newline> vacuolar proton-transporting V-type ATPase complex ; GO:0016471 | inferred from mutant phenotype <newline> plasma membrane proton-transporting V-type ATPase complex ; GO:0033181 | inferred from mutant phenotype <newline> plasma membrane proton-transporting V-type ATPas…	proton-transporting ATPase activity, rotational mechanism ; GO:0046961 | inferred from electronic annotation with InterPro:IPR008388 <newline> proton-transporting ATP synthase activity, rotational mechanism ; GO:0046933 | inferred from electronic annotation with InterPro:IPR008388	FALSE
FBtr0083563;FBgn0038587	FBtr0083563;FBgn0038587	FBtr0083563	FBgn0262559	CG7998	Mdh2	Mdh2-PA	2.205680817	-0.820121288	336	35.318	4.49E+09	1320100000	6056700000	6411200000	2730300000	2306600000	5240900000	3412200000	236420000	69481000	318770000	337430000	143700000	121400000	275840000	179590000	32.14986	32.06224	32.22107	32.08778	31.20181	30.86423	31.80709	31.36734	OTHER		carbohydrate metabolic process ; GO:0005975 | inferred from electronic annotation with InterPro:IPR015955 <newline> salivary gland histolysis ; GO:0035070 | inferred from mutant phenotype <newline> tricarboxylic acid cycle ; GO:0006099 | inferred from sequence or structural similarity with UniProtKB:P40926 <newline> larval midgut cell programmed cell death ; GO:0035096 | inferred from mutant phen…	mitochondrion ; GO:0005739 | inferred from high throughput direct assay <newline> cytoplasm ; GO:0005737 | inferred from biological aspect of ancestor with PANTHER:PTN000166149 <newline> mitochondrion ; GO:0005739 | inferred from biological aspect of ancestor with PANTHER:PTN000899458 <newline> mitochondrial matrix ; GO:0005759 | inferred from sequence or structural similarity with UniProtKB:P409…	L-malate dehydrogenase activity ; GO:0030060 | inferred from sequence or structural similarity with UniProtKB:P40926 <newline> malate dehydrogenase activity ; GO:0016615 | inferred from direct assay <newline> L-malate dehydrogenase activity ; GO:0030060 | inferred from biological aspect of ancestor with PANTHER:PTN000166149	FALSE
FBtr0087172;FBgn0034117;FBtr0087171;FBgn0034117	FBtr0087172;FBgn0034117;FBtr0087171;FBgn0034117	FBtr0087172	FBgn0034117	CG7997	CG7997	CG7997-PA	1.343918095	0.361925125	417	47.403	2110600000	357400000	2316200000	2268700000	2.74E+09	2606800000	2988800000	2471900000	95938000	16245000	105280000	103120000	124540000	118490000	135850000	112360000	30.91378	30.3184	30.86504	30.62967	31.13032	31.05724	31.0731	30.91392	SP(Sec/SPI)	CS pos: 23-24. SMG-LD. Pr: 0.8262	glycosylceramide catabolic process ; GO:0046477 | inferred from biological aspect of ancestor with PANTHER:PTN000155295 <newline> glycoside catabolic process ; GO:0016139 | inferred from biological aspect of ancestor with PANTHER:PTN000155295 <newline> oligosaccharide metabolic process ; GO:0009311 | inferred from biological aspect of ancestor with PANTHER:PTN000155295	cytoplasm ; GO:0005737 | inferred from biological aspect of ancestor with PANTHER:PTN000155295	alpha-galactosidase activity ; GO:0004557 | inferred from biological aspect of ancestor with PANTHER:PTN000155295	FALSE
FBtr0072805;FBgn0026372	FBtr0072805;FBgn0026372	FBtr0072805	FBgn0026372	CG7977	RpL23A	RpL23A-PA	0.489833164	-1.450479031	277	29.463	15209000	23709000	13420000	22332000	14087000	12605000	15820000	11705000	1382600	2155400	1220000	2030200	1280600	1145900	1438100	1064100	20.11512	26.39813	23.31161	23.62277	21.38072	21.67799	23.12729	21.45971	OTHER		translation ; GO:0006412 | inferred from electronic annotation with InterPro:IPR012678, InterPro:IPR013025 <newline> cytoplasmic translation ; GO:0002181 | traceable author statement <newline> cytoplasmic translation ; GO:0002181 | inferred by curator from GO:0022626 <newline> ribosomal large subunit assembly ; GO:0000027 | inferred from biological aspect of ancestor with PANTHER:PTN000178698	cytosolic large ribosomal subunit ; GO:0022625 | traceable author statement <newline> cytosolic large ribosomal subunit ; GO:0022625 | inferred from biological aspect of ancestor with PANTHER:PTN000178698 <newline> cytosolic ribosome ; GO:0022626 | inferred from high throughput direct assay	structural constituent of ribosome ; GO:0003735 | inferred from high throughput direct assay <newline> structural constituent of ribosome ; GO:0003735 | traceable author statement <newline> structural constituent of ribosome ; GO:0003735 | inferred from biological aspect of ancestor with PANTHER:PTN000178698	FALSE
FBtr0082715;FBgn0038115	FBtr0082715;FBgn0038115	FBtr0082715	FBgn0038115	CG7966	CG7966	CG7966-PA	0.386294276	-0.460930824	486	54.619	0	0	12253000	8088300	2740800	4196700	2535000	0	0	0	680740	449350	152270	233150	140840	0	23.93558	21.74826	22.96848	22.94806	22.95304	21.69525	22.46778	22.64058	OTHER		-	-	selenium binding ; GO:0008430 | inferred from electronic annotation with InterPro:IPR008826	FALSE
FBtr0085597;FBgn0001280;FBtr0085595;FBgn0001280;FBtr0085596;FBgn0001280	FBtr0085597;FBgn0001280;FBtr0085595;FBgn0001280;FBtr0085596;FBgn0001280	FBtr0085597	FBgn0001280	CG7933	janA	janA-PA	0.275397398	-0.486519337	119	13.318	105400000	4225300	104440000	126630000	44938000	60341000	29200000	47146000	13175000	528160	13055000	15829000	5617200	7542600	3650000	5893300	26.55712	23.71072	26.30786	26.44291	25.37315	25.63201	24.50621	25.56116	OTHER		sex differentiation ; GO:0007548 | inferred from expression pattern <newline> peptidyl-histidine dephosphorylation ; GO:0035971 | inferred from biological aspect of ancestor with PANTHER:PTN000262360	cytosol ; GO:0005829 | inferred from biological aspect of ancestor with PANTHER:PTN000262360	protein histidine phosphatase activity ; GO:0101006 | inferred from biological aspect of ancestor with PANTHER:PTN000262360	FALSE
FBtr0085603;FBgn0039737	FBtr0085603;FBgn0039737	FBtr0085603	FBgn0039737	CG7920	CG7920	CG7920-PA	1.296524604	-0.516694069	477	51.854	1243900000	282820000	1896700000	1840300000	856790000	877220000	1613800000	1178700000	49757000	11313000	75868000	73612000	34272000	35089000	64552000	47148000	30.14613	29.82303	30.3687	30.2509	29.42097	29.2887	30.08055	29.73176	OTHER		acetyl-CoA metabolic process ; GO:0006084 | inferred from electronic annotation with InterPro:IPR003702	cytosol ; GO:0005829 | inferred from high throughput direct assay <newline> mitochondrion ; GO:0005739 | inferred from high throughput direct assay	catalytic activity ; GO:0003824 | inferred from electronic annotation with InterPro:IPR003702	FALSE
FBtr0085552;FBgn0016685	FBtr0085552;FBgn0016685	FBtr0085552	FBgn0016685	CG7917	Nlp	Nlp-PA	1.552388856	-0.281614304	152	16.996	27006000	3474700	31352000	41766000	10927000	23043000	13476000	22571000	3375800	434340	3919000	5220700	1365900	2880400	1684500	2821300	24.10101	24.14016	24.09788	24.31562	23.64702	23.91862	23.92425	24.03834	OTHER		chromatin remodeling ; GO:0006338 | inferred from biological aspect of ancestor with PANTHER:PTN001100765 <newline> sperm chromatin decondensation ; GO:0035041 | inferred from direct assay <newline> chromatin remodeling ; GO:0006338 | inferred from direct assay	nucleolus ; GO:0005730 | inferred from biological aspect of ancestor with PANTHER:PTN001100765 <newline> nucleus ; GO:0005634 | inferred from direct assay <newline> cytoplasm ; GO:0005737 | inferred from biological aspect of ancestor with PANTHER:PTN001100765 <newline> cytoplasm ; GO:0005737 | inferred from direct assay <newline> polytene chromosome interband ; GO:0005705 | colocalizes_with infer…	histone binding ; GO:0042393 | inferred from biological aspect of ancestor with PANTHER:PTN001100765 <newline> RNA binding ; GO:0003723 | inferred from biological aspect of ancestor with PANTHER:PTN001100765 <newline> histone binding ; GO:0042393 | inferred from direct assay <newline> chromatin binding ; GO:0003682 | inferred from biological aspect of ancestor with PANTHER:PTN001100765 <newline> …	FALSE
FBtr0085536;FBgn0039697;FBtr0085535;FBgn0039697	FBtr0085536;FBgn0039697;FBtr0085535;FBgn0039697	FBtr0085536	FBgn0039697	CG7834	CG7834	CG7834-PB	0.084267927	-0.072034359	253	27.217	188010000	23144000	245210000	297430000	151500000	154910000	372900000	318840000	12534000	1542900	16347000	19829000	10100000	10327000	24860000	21256000	27.68117	26.63851	27.78169	27.81244	27.17369	27.22683	27.49618	27.72897	OTHER		oxidative phosphorylation ; GO:0006119 | inferred from sequence or structural similarity with UniProtKB:P13803	mitochondrion ; GO:0005739 | inferred from high throughput direct assay <newline> mitochondrial electron transfer flavoprotein complex ; GO:0017133 | inferred from sequence or structural similarity with UniProtKB:P38117	electron transfer activity ; GO:0009055 | inferred from sequence or structural similarity with UniProtKB:P38117 <newline> electron transfer activity ; GO:0009055 | inferred from biological aspect of ancestor with PANTHER:PTN000480317	FALSE
FBtr0074896;FBgn0036921	FBtr0074896;FBgn0036921	FBtr0074896	FBgn0036921	CG7823	RhoGDI	RhoGDI-PA	0.436925525	-0.656926632	201	23.218	2537300000	2.80E+09	2159400000	2729400000	3367700000	2979200000	16596000	3079600000	181230000	200140000	154240000	194960000	240550000	212800000	1185400	219970000	31.39295	31.92585	31.62362	31.57894	31.90333	31.47015	29.00825	31.51192	OTHER		Rho protein signal transduction ; GO:0007266 | inferred from biological aspect of ancestor with PANTHER:PTN000104723	cytosol ; GO:0005829 | inferred from biological aspect of ancestor with PANTHER:PTN000104723 <newline> membrane ; GO:0016020 | inferred from biological aspect of ancestor with PANTHER:PTN000104723	Rho GDP-dissociation inhibitor activity ; GO:0005094 | inferred from biological aspect of ancestor with PANTHER:PTN000104723 <newline> Rac GTPase binding ; GO:0048365 | inferred from biological aspect of ancestor with PANTHER:PTN000104723	FALSE
FBtr0080542;FBgn0000153;FBtr0073277;FBgn0004516;FBtr0073276;FBgn0004516;FBtr0073275;FBgn0004516	FBtr0080542;FBgn0000153	FBtr0080542	FBgn0000153	CG7811	b	b-PA	0.748774805	-1.186715603	575	64.795	43207000	9672100	41938000	66202000	0	17012000	24569000	37230000	1728300	386880	1677500	2648100	0	680480	982740	1489200	25.10374	25.02424	24.81328	25.43578	21.64027	24.27994	24.83851	24.87145	OTHER		carboxylic acid metabolic process ; GO:0019752 | inferred from electronic annotation with InterPro:IPR002129 <newline> visual behavior ; GO:0007632 | inferred from mutant phenotype <newline> developmental pigmentation ; GO:0048066 | traceable author statement <newline> beta-alanine biosynthetic process ; GO:0019483 | traceable author statement <newline> uracil catabolic process ; GO:0006212 | tra…	-	pyridoxal phosphate binding ; GO:0030170 | inferred from electronic annotation with InterPro:IPR002129 <newline> aspartate 1-decarboxylase activity ; GO:0004068 | inferred from mutant phenotype	FALSE
FBtr0085489;FBgn0039713	FBtr0085489;FBgn0039713	FBtr0085489	FBgn0039713	CG7808	RpS8	RpS8-PC	0.181503817	-0.255785942	208	23.759	17563000	32054000	38302000	48056000	31966000	17723000	33938000	44091000	1951500	3561500	4255700	5339600	3551800	1969300	3770900	4899000	24.40263	26.60343	24.35279	25.00153	24.57762	25.12589	24.52779	25.10593	OTHER		translation ; GO:0006412 | inferred from electronic annotation with InterPro:IPR001047, InterPro:IPR018283 <newline> maturation of SSU-rRNA from tricistronic rRNA transcript (SSU-rRNA, 5.8S rRNA, LSU-rRNA) ; GO:0000462 | inferred from biological aspect of ancestor with PANTHER:PTN000044490 <newline> cytoplasmic translation ; GO:0002181 | traceable author statement <newline> cytoplasmic translatio…	cytosolic small ribosomal subunit ; GO:0022627 | inferred from sequence or structural similarity <newline> cytosolic ribosome ; GO:0022626 | inferred from high throughput direct assay <newline> cytosolic small ribosomal subunit ; GO:0022627 | inferred from biological aspect of ancestor with PANTHER:PTN000044490 <newline> cytosolic small ribosomal subunit ; GO:0022627 | traceable author statement	structural constituent of ribosome ; GO:0003735 | inferred from biological aspect of ancestor with PANTHER:PTN000044490 <newline> structural constituent of ribosome ; GO:0003735 | inferred from sequence or structural similarity <newline> structural constituent of ribosome ; GO:0003735 | inferred from high throughput direct assay <newline> structural constituent of ribosome ; GO:0003735 | traceabl…	FALSE
FBtr0114595;FBgn0030087;FBtr0071351;FBgn0030087;FBtr0114594;FBgn0030087;FBtr0071352;FBgn0030087;FBtr0114596;FBgn0030087	FBtr0114595;FBgn0030087;FBtr0071351;FBgn0030087;FBtr0114594;FBgn0030087;FBtr0071352;FBgn0030087	FBtr0114595	FBgn0030087	CG7766	CG7766	CG7766-PD	0.862767728	-0.254494667	1227	138.48	19958000	6788500	18163000	48119000	10506000	11748000	23202000	11539000	356400	121220	324350	859270	187600	209780	414310	206050	23.92243	24.44947	23.98833	24.37425	23.81069	24.10502	23.94646	23.85434	OTHER		glycogen metabolic process ; GO:0005977 | inferred from electronic annotation with InterPro:IPR008734	phosphorylase kinase complex ; GO:0005964 | inferred from biological aspect of ancestor with PANTHER:PTN000844181	calmodulin binding ; GO:0005516 | inferred from electronic annotation with InterPro:IPR008734 <newline> catalytic activity ; GO:0003824 | inferred from electronic annotation with InterPro:IPR008928, InterPro:IPR012341	FALSE
FBtr0074893;FBgn0028695	FBtr0074893;FBgn0028695	FBtr0074893	FBgn0028695	CG7762	Rpn1	Rpn1-PA	0.285495514	-0.44718647	919	102.28	6770800	2887800	10105000	4940700	3795100	2584000	3212600	7766500	138180	58934	206230	100830	77452	52735	65562	158500	22.98059	23.20367	22.54633	21.22487	22.31442	22.35656	20.65325	22.84247	OTHER		regulation of protein catabolic process ; GO:0042176 | inferred from electronic annotation with InterPro:IPR016643 <newline> proteasome-mediated ubiquitin-dependent protein catabolic process ; GO:0043161 | inferred by curator from GO:0005838 <newline> proteasome-mediated ubiquitin-dependent protein catabolic process ; GO:0043161 | inferred from biological aspect of ancestor with PANTHER:PTN000101…	proteasome storage granule ; GO:0034515 | inferred from biological aspect of ancestor with PANTHER:PTN000101661 <newline> proteasome regulatory particle ; GO:0005838 | inferred from sequence or structural similarity with HGNC:9559 inferred from direct assay <newline> proteasome regulatory particle, base subcomplex ; GO:0008540 | inferred from biological aspect of ancestor with PANTHER:PTN00010166…	enzyme regulator activity ; GO:0030234 | inferred from electronic annotation with InterPro:IPR016643 <newline> endopeptidase activity ; GO:0004175 | contributes_to inferred from biological aspect of ancestor with PANTHER:PTN000101661 <newline> zinc ion binding ; GO:0008270 | inferred from direct assay	FALSE
FBtr0088238;FBgn0033570	FBtr0088238;FBgn0033570	FBtr0088238	FBgn0033570	CG7712	ND-B14	ND-B14-PA	0.949061214	-0.460691929	124	14.895	58783000	22267000	66575000	86406000	58698000	24856000	96041000	66994000	11757000	4453500	13315000	17281000	11740000	4971100	19208000	13399000	25.99604	25.68207	25.88437	26.16678	25.42506	24.94525	26.04962	25.46656	OTHER		mitochondrial electron transport, NADH to ubiquinone ; GO:0006120 | inferred from sequence or structural similarity with UniProtKB:P56556 <newline> response to oxidative stress ; GO:0006979 | inferred from biological aspect of ancestor with PANTHER:PTN000311414	mitochondrial respiratory chain complex I ; GO:0005747 | inferred from sequence or structural similarity with UniProtKB:P56556 <newline> mitochondrial respiratory chain complex I ; GO:0005747 | inferred from biological aspect of ancestor with PANTHER:PTN000311414 <newline> mitochondrion ; GO:0005739 | inferred from high throughput direct assay	NADH dehydrogenase activity ; GO:0003954 | inferred from sequence or structural similarity with UniProtKB:P56556	FALSE
FBtr0083694;FBgn0038631	FBtr0083694;FBgn0038631	FBtr0083694	FBgn0038631	CG7695	CG7695	CG7695-PA	1.023955755	2.985029697	145	16.581	11803000	0	11408000	0	88670000	92245000	65829000	79630000	1967200	0	1901400	0	14778000	15374000	10971000	13272000	21.23345	24.37862	20.89077	20.46609	26.10518	21.09977	25.70767	25.99643	SP(Sec/SPI)	CS pos: 27-28. ALA-QD. Pr: 0.8839	-	-	-	FALSE
FBtr0290210;FBgn0023083;FBtr0290209;FBgn0023083;FBtr0290107;FBgn0023083;FBtr0083638;FBgn0023083;FBtr0083637;FBgn0023083	FBtr0290210;FBgn0023083;FBtr0290209;FBgn0023083;FBtr0290107;FBgn0023083;FBtr0083638;FBgn0023083;FBtr0083637;FBgn0023083	FBtr0290210	FBgn0023083	CG7693	fray	fray-PF	0.595569716	-0.878921509	552	60.3	15191000	1343400	15216000	27630000	3174100	4848000	4020000	6346900	660470	58408	661580	1201300	138000	210780	174780	275950	23.70113	21.38643	23.62199	24.07676	21.65903	22.28035	22.09304	23.2382	OTHER		intracellular signal transduction ; GO:0035556 | inferred from electronic annotation with InterPro:IPR028749 <newline> wing disc development ; GO:0035220 | inferred from mutant phenotype <newline> axon ensheathment ; GO:0008366 | inferred from mutant phenotype <newline> protein localization to cell cortex ; GO:0072697 | inferred from genetic interaction with mira, Lkb1 <newline> protein phosphory…	cytoplasm ; GO:0005737 | inferred from high throughput direct assay <newline> cytoplasm ; GO:0005737 | inferred from direct assay	ATP binding ; GO:0005524 | inferred from electronic annotation with InterPro:IPR000719, InterPro:IPR002290, InterPro:IPR017441, InterPro:IPR024678 <newline> protein serine/threonine kinase activity ; GO:0004674 | inferred from mutant phenotype	FALSE
FBtr0083508;FBgn0038538	FBtr0083508;FBgn0038538	FBtr0083508	FBgn0261987	CG7660	Pxt	Pxt-PB	1.266662798	1.039176941	809	90.538	1061200	3944100	11162000	2715400	24222000	23436000	17935000	11859000	24118	89639	253690	61714	550500	532650	407610	269520	22.01389	23.85024	23.25551	22.27871	23.96702	24.01869	23.65064	23.91871	SP(Sec/SPI)	CS pos: 21-22. LQA-AA. Pr: 0.5163	oxidation-reduction process ; GO:0055114 | inferred from electronic annotation with InterPro:IPR010255 <newline> response to oxidative stress ; GO:0006979 | inferred from electronic annotation with InterPro:IPR010255 <newline> eggshell chorion assembly ; GO:0007306 | inferred from sequence or structural similarity with UniProtKB:P82600 <newline> chorion-containing eggshell formation ; GO:0007304 …	extracellular space ; GO:0005615 | inferred from direct assay	heme binding ; GO:0020037 | inferred from electronic annotation with InterPro:IPR010255 <newline> peroxidase activity ; GO:0004601 | inferred from sequence or structural similarity with UniProtKB:P82600 <newline> peroxidase activity ; GO:0004601 | inferred from biological aspect of ancestor with PANTHER:PTN000158755 <newline> prostaglandin-endoperoxide synthase activity ; GO:0004666 | inferred fr…	TRUE
FBtr0070158;FBgn0002579;FBtr0070157;FBgn0002579;FBtr0070156;FBgn0002579;FBtr0070155;FBgn0002579	FBtr0070158;FBgn0002579;FBtr0070157;FBgn0002579;FBtr0070156;FBgn0002579;FBtr0070155;FBgn0002579	FBtr0070158	FBgn0002579	CG7622	RpL36	RpL36-PC	0.085037197	0.05417347	115	13.502	9278700	7879200	10368000	13524000	10444000	16479000	9575800	13991000	3092900	2626400	3456100	4508000	3481400	5492800	3191900	4663600	23.46438	24.21327	23.39728	23.26657	23.39414	23.72255	23.80009	23.64141	OTHER		cytoplasmic translation ; GO:0002181 | traceable author statement <newline> cytoplasmic translation ; GO:0002181 | inferred by curator from GO:0022626 <newline> cytoplasmic translation ; GO:0002181 | inferred from biological aspect of ancestor with PANTHER:PTN000012121	nucleolus ; GO:0005730 | inferred from direct assay <newline> cytosolic large ribosomal subunit ; GO:0022625 | traceable author statement <newline> nuclear chromosome ; GO:0000228 | colocalizes_with inferred from direct assay <newline> cytosolic ribosome ; GO:0022626 | inferred from high throughput direct assay <newline> cytosolic large ribosomal subunit ; GO:0022625 | inferred from biological as…	structural constituent of ribosome ; GO:0003735 | traceable author statement <newline> structural constituent of ribosome ; GO:0003735 | inferred from high throughput direct assay <newline> structural constituent of ribosome ; GO:0003735 | inferred from biological aspect of ancestor with PANTHER:PTN000012121	FALSE
FBtr0085541;FBgn0020235;FBtr0085540;FBgn0020235;FBtr0085539;FBgn0020235	FBtr0085541;FBgn0020235;FBtr0085540;FBgn0020235;FBtr0085539;FBgn0020235	FBtr0085541	FBgn0020235	CG7610	ATPsyngamma	ATPsyngamma-PC	1.299341842	-0.717114449	297	32.871	1937300000	866220000	1756400000	2500700000	1.36E+09	938630000	2726100000	1386100000	107630000	48123000	97576000	138930000	75280000	52146000	151450000	77008000	30.70759	31.3256	30.4068	30.81023	30.05258	29.59267	30.67707	30.05943	OTHER		ATP biosynthetic process ; GO:0006754 | inferred from biological aspect of ancestor with PANTHER:PTN000190379 <newline> proton transmembrane transport ; GO:1902600 | inferred from sequence or structural similarity with UniProtKB:P36542 <newline> ATP synthesis coupled proton transport ; GO:0015986 | inferred from sequence or structural similarity with SGD:S000000243 <newline> ATP synthesis coupled…	mitochondrial proton-transporting ATP synthase complex, catalytic sector F(1) ; GO:0000275 | inferred from biological aspect of ancestor with PANTHER:PTN000914644 <newline> mitochondrion ; GO:0005739 | inferred from high throughput direct assay <newline> mitochondrial proton-transporting ATP synthase, central stalk ; GO:0005756 | inferred from sequence or structural similarity with UniProtKB:P380…	proton-transporting ATP synthase activity, rotational mechanism ; GO:0046933 | contributes_to inferred from sequence or structural similarity with UniProtKB:P38077	FALSE
FBtr0075220;FBgn0036726	FBtr0075220;FBgn0036726	FBtr0075220	FBgn0036726	CG7603	QIL1	QIL1-PA	0.935712234	-1.351638794	122	13.75	67102000	23538000	74787000	72645000	27039000	18321000	53335000	40870000	9586000	3362600	10684000	10378000	3862800	2617200	7619300	5838600	25.78142	26.11263	25.61468	25.7939	25.04839	22.31511	25.51608	25.01648	OTHER		cristae formation ; GO:0042407 | inferred from biological aspect of ancestor with PANTHER:PTN002422324 <newline> cristae formation ; GO:0042407 | inferred from mutant phenotype <newline> regulation of cristae formation ; GO:1903850 | inferred from mutant phenotype	mitochondrial crista junction ; GO:0044284 | inferred from biological aspect of ancestor with PANTHER:PTN002422324 <newline> MICOS complex ; GO:0061617 | inferred from biological aspect of ancestor with PANTHER:PTN002422324	-	FALSE
FBtr0085462;FBgn0039685	FBtr0085462;FBgn0039685	FBtr0085462	FBgn0039685	CG7592	Obp99b	Obp99b-PA	1.123563197	0.478993416	149	17.188	49931000	9883900	71268000	83262000	140060000	93704000	95793000	62125000	5547900	1098200	7918700	9251300	15562000	10412000	10644000	6902800	25.76165	25.2632	25.7604	26.03739	26.46236	26.43333	25.98011	25.86283	SP(Sec/SPI)	CS pos: 16-17. VLA-DH. Pr: 0.9807	sensory perception of chemical stimulus ; GO:0007606 | inferred from sequence or structural similarity with lush <newline> olfactory behavior ; GO:0042048 | inferred from sequence or structural similarity with UniProtKB:O02372 <newline> response to pheromone ; GO:0019236 | inferred from sequence or structural similarity with UniProtKB:O02372 <newline> sensory perception of chemical stimulus ; GO:…	extracellular region ; GO:0005576 | inferred from sequence or structural similarity with UniProtKB:O02372 <newline> extracellular region ; GO:0005576 | inferred from sequence model	odorant binding ; GO:0005549 | non-traceable author statement <newline> odorant binding ; GO:0005549 | inferred from sequence or structural similarity with lush <newline> odorant binding ; GO:0005549 | inferred from sequence or structural similarity with UniProtKB:P34174 <newline> odorant binding ; GO:0005549 | inferred from sequence alignment with UniProtKB:P34174	TRUE
FBtr0085463;FBgn0039682	FBtr0085463;FBgn0039682	FBtr0085463	FBgn0039682	CG7584	Obp99c	Obp99c-PA	0.324350392	0.10084343	151	16.998	1.46E+10	4000900000	1.81E+10	2.02E+10	2.15E+10	2.02E+10	2.20E+10	1.59E+10	1829900000	500110000	2262500000	2523500000	2682200000	2526700000	2753300000	1992800000	33.75115	33.40616	33.86636	33.83592	33.90554	33.96387	33.7878	33.60576	SP(Sec/SPI)	CS pos: 17-18. AHA-DD. Pr: 0.9881	sensory perception of chemical stimulus ; GO:0007606 | inferred from sequence or structural similarity with lush <newline> sensory perception of smell ; GO:0007608 | inferred from biological aspect of ancestor with PANTHER:PTN000220814 <newline> response to fungus ; GO:0009620 | inferred from high throughput expression pattern <newline> sensory perception of chemical stimulus ; GO:0007606 | infer…	extracellular region ; GO:0005576 | inferred from sequence model	odorant binding ; GO:0005549 | inferred from sequence alignment with UniProtKB:P34174 <newline> odorant binding ; GO:0005549 | inferred from sequence or structural similarity with lush	TRUE
FBtr0302510;FBgn0036728;FBtr0302509;FBgn0036728;FBtr0075222;FBgn0036728	FBtr0302510;FBgn0036728;FBtr0302509;FBgn0036728;FBtr0075222;FBgn0036728	FBtr0302510	FBgn0036728	CG7580	UQCR-Q	UQCR-Q-PC	1.187157714	-0.811215878	89	10.093	232230000	74030000	275030000	414560000	277180000	141390000	462440000	283630000	33175000	10576000	39289000	59223000	39597000	20198000	66063000	40519000	28.20322	28.3345	28.17064	27.91974	27.2683	26.47077	28.16663	27.47754	OTHER		mitochondrial electron transport, ubiquinol to cytochrome c ; GO:0006122 | inferred from biological aspect of ancestor with PANTHER:PTN000950370 <newline> mitochondrial electron transport, ubiquinol to cytochrome c ; GO:0006122 | inferred from sequence or structural similarity with UniProtKB:O14949	mitochondrial respiratory chain complex III ; GO:0005750 | inferred from sequence or structural similarity with UniProtKB:O14949 <newline> mitochondrial respiratory chain complex III ; GO:0005750 | inferred from biological aspect of ancestor with PANTHER:PTN000950370	ubiquinol-cytochrome-c reductase activity ; GO:0008121 | contributes_to inferred from biological aspect of ancestor with PANTHER:PTN000950370 <newline> ubiquinol-cytochrome-c reductase activity ; GO:0008121 | inferred from sequence or structural similarity with UniProtKB:O14949 <newline> ubiquinone binding ; GO:0048039 | inferred from sequence or structural similarity with UniProtKB:O14949	FALSE
FBtr0076173;FBgn0036157	FBtr0076173;FBgn0036157	FBtr0076173	FBgn0036157	CG7560	CG7560	CG7560-PA	1.803214866	0.721646309	349	39.37	16900000	7953600	24063000	27928000	34798000	39484000	51039000	35604000	994100	467860	1415500	1642800	2046900	2322600	3002300	2094300	24.14593	24.43511	24.75302	23.77435	24.84704	24.99157	25.12892	25.02745	OTHER		oxidation-reduction process ; GO:0055114 | inferred from electronic annotation with InterPro:IPR003171 <newline> methionine biosynthetic process ; GO:0009086 | inferred from biological aspect of ancestor with PANTHER:PTN000472667 <newline> tetrahydrofolate interconversion ; GO:0035999 | inferred from biological aspect of ancestor with PANTHER:PTN000472667 <newline> one-carbon metabolic process ; …	cytosol ; GO:0005829 | inferred from biological aspect of ancestor with PANTHER:PTN000472667	FAD binding ; GO:0071949 | inferred from biological aspect of ancestor with PANTHER:PTN000472667 <newline> methylenetetrahydrofolate reductase (NAD(P)H) activity ; GO:0004489 | inferred from biological aspect of ancestor with PANTHER:PTN000472667	FALSE
FBtr0080640;FBgn0261534	FBtr0080640;FBgn0261534	FBtr0080640	FBgn0261534	CG7532	l(2)34Fc	l(2)34Fc-PA	0.07237307	0.055859089	159	17.249	172360000	22204000	163790000	270160000	116800000	220990000	162620000	200430000	21545000	2775500	20473000	33770000	14599000	27623000	20327000	25053000	27.11634	26.76547	26.7557	27.4545	26.4726	27.36578	27.03486	27.44221	SP(Sec/SPI)	CS pos: 17-18. VHA-YS. Pr: 0.8148	negative regulation of immune response ; GO:0050777 | inferred from mutant phenotype <newline> defense response to protozoan ; GO:0042832 | inferred from mutant phenotype	extracellular region ; GO:0005576 | inferred from sequence or structural similarity with UniProtKB:Q0Q029	-	TRUE
FBtr0078354;FBgn0037090	FBtr0078354;FBgn0037090	FBtr0078354	FBgn0037090	CG7529	Est-Q	Est-Q-PA	2.92757781	-0.979468346	559	61.46	184640000	31510000	307250000	181710000	96533000	101530000	99454000	74764000	9717900	1658400	16171000	9563900	5080700	5343700	5234400	3934900	27.30008	27.29334	27.59974	26.86172	26.14334	26.41056	26.41999	26.16312	OTHER		-	-	-	FALSE
FBtr0076807;FBgn0035806	FBtr0076807;FBgn0035806	FBtr0076807	FBgn0035806	CG7496	PGRP-SD	PGRP-SD-PA	0.766916427	0.475643158	186	20.123	151520000	12108000	177980000	162150000	160470000	269880000	141940000	178610000	18940000	1513600	22247000	20269000	20059000	33736000	17743000	22326000	27.16787	25.83082	27.01945	26.82055	27.17427	27.31501	27.05992	27.19206	SP(Sec/SPI)	CS pos: 18-19. VQG-EV. Pr: 0.8942	innate immune response ; GO:0045087 | inferred from electronic annotation with InterPro:IPR017331 <newline> peptidoglycan catabolic process ; GO:0009253 | NOT inferred from key residues <newline> defense response to Gram-negative bacterium ; GO:0050829 | inferred from mutant phenotype <newline> innate immune response ; GO:0045087 | non-traceable author statement <newline> defense response to Gram…	extracellular region ; GO:0005576 | inferred from direct assay <newline> extracellular space ; GO:0005615 | inferred from direct assay	zinc ion binding ; GO:0008270 | inferred from electronic annotation with InterPro:IPR006619 <newline> peptidoglycan binding ; GO:0042834 | inferred from direct assay <newline> peptidoglycan binding ; GO:0042834 | inferred from sequence or structural similarity with PGRP-SC1b <newline> N-acetylmuramoyl-L-alanine amidase activity ; GO:0008745 | NOT inferred from key residues	TRUE
FBtr0078481;FBgn0000100	FBtr0078481;FBgn0000100	FBtr0078481	FBgn0000100	CG7490	RpLP0	RpLP0-PA	0.251600571	0.146374226	317	34.202	23012000	11557000	23386000	24549000	28683000	32760000	41764000	33609000	1917700	963110	1948800	2045700	2390300	2730000	3480300	2800800	24.19603	25.15441	24.23389	24.56203	24.47475	24.8804	24.73485	24.64185	OTHER		cytoplasmic translation ; GO:0002181 | inferred by curator from GO:0022626 <newline> ribosomal large subunit assembly ; GO:0000027 | inferred from biological aspect of ancestor with PANTHER:PTN000474664 <newline> cytoplasmic translation ; GO:0002181 | traceable author statement <newline> cytoplasmic translation ; GO:0002181 | inferred from biological aspect of ancestor with PANTHER:PTN000474664	cytosolic large ribosomal subunit ; GO:0022625 | inferred from biological aspect of ancestor with PANTHER:PTN000474664 <newline> cytosolic large ribosomal subunit ; GO:0022625 | traceable author statement <newline> cytosolic ribosome ; GO:0022626 | inferred from high throughput direct assay	structural constituent of ribosome ; GO:0003735 | inferred from biological aspect of ancestor with PANTHER:PTN000474664 <newline> large ribosomal subunit rRNA binding ; GO:0070180 | inferred from biological aspect of ancestor with PANTHER:PTN000474664 <newline> structural constituent of ribosome ; GO:0003735 | traceable author statement <newline> class II DNA-(apurinic or apyrimidinic site) endon…	FALSE
FBtr0078478;FBgn0000045	FBtr0078478;FBgn0000045	FBtr0078478	FBgn0000045	CG7478	Act79B	Act79B-PA	0.105357962	-0.049942493	376	41.786	2702800000	1089800000	3.97E+09	3450100000	4657700000	2916200000	5460600000	3832500000	135140000	54491000	198550000	172500000	232880000	145810000	273030000	191630000	31.34979	31.8882	31.61224	31.29581	31.57285	31.19355	31.71108	31.46879	OTHER		mitotic cytokinesis ; GO:0000281 | inferred from biological aspect of ancestor with PANTHER:PTN002631617	-	-	FALSE
FBtr0078477;FBgn0037146	FBtr0078477;FBgn0037146	FBtr0078477	FBgn0037146	CG7470	P5CS	P5CS-PA	0.982039693	0.2684865	776	84.091	84508000	37707000	106190000	192190000	109360000	134170000	154950000	159960000	1965300	876900	2469500	4469500	2543200	3120300	3603600	3720000	26.28267	26.61442	26.51164	26.89562	26.82007	26.71385	26.84242	27.00196	OTHER		oxidation-reduction process ; GO:0055114 | inferred from electronic annotation with InterPro:IPR000965, InterPro:IPR005766, InterPro:IPR015590, InterPro:IPR016161, InterPro:IPR016162, InterPro:IPR016163, InterPro:IPR020593 <newline> proline biosynthetic process ; GO:0006561 | inferred from sequence or structural similarity with UniProtKB:P54886	mitochondrion ; GO:0005739 | inferred from biological aspect of ancestor with PANTHER:PTN000869169 <newline> mitochondrial inner membrane ; GO:0005743 | inferred from sequence or structural similarity with UniProtKB:P54886	glutamate 5-kinase activity ; GO:0004349 | inferred from electronic annotation with InterPro:IPR019797 <newline> delta1-pyrroline-5-carboxylate synthetase activity ; GO:0017084 | inferred from sequence or structural similarity with UniProtKB:P54886 <newline> glutamate-5-semialdehyde dehydrogenase activity ; GO:0004350 | inferred from biological aspect of ancestor with PANTHER:PTN000115463	FALSE
FBtr0300283;FBgn0034432	FBtr0300283;FBgn0034432	FBtr0300283	FBgn0034432	CG7461	CG7461	CG7461-PB	1.061563072	-0.331525803	627	68.367	173080000	67751000	242080000	279450000	134340000	132350000	195230000	196800000	5090600	1992700	7120100	8219200	3951200	3892800	5742100	5788300	27.27444	27.7578	27.34925	27.55844	26.91274	26.98251	27.34002	27.37857	OTHER		oxidation-reduction process ; GO:0055114 | inferred from electronic annotation with InterPro:IPR006089, InterPro:IPR006091, InterPro:IPR009075, InterPro:IPR009100, InterPro:IPR013786	mitochondrion ; GO:0005739 | inferred from biological aspect of ancestor with PANTHER:PTN001330929	flavin adenine dinucleotide binding ; GO:0050660 | inferred from electronic annotation with InterPro:IPR013786 <newline> very-long-chain-acyl-CoA dehydrogenase activity ; GO:0017099 | inferred from biological aspect of ancestor with PANTHER:PTN000856877 <newline> fatty-acyl-CoA binding ; GO:0000062 | inferred from biological aspect of ancestor with PANTHER:PTN000856877	FALSE
FBtr0074666;FBgn0030991	FBtr0074666;FBgn0030991	FBtr0074666	FBgn0030991	CG7453	CG7453	CG7453-PA	0.038956835	0.076666355	304	31.878	18993000	1057200	19807000	12878000	17607000	18260000	15117000	10466000	1461000	81321	1523600	990620	1354400	1404600	1162800	805040	23.8225	21.64638	23.88372	23.60264	24.0916	23.86164	23.09439	22.21426	SP(Sec/SPI)	CS pos: 18-19. VSG-QQ. Pr: 0.8149	-	-	-	FALSE
FBtr0074910;FBgn0005633	FBtr0074910;FBgn0005633	FBtr0074910	FBgn0005633	CG7445	fln	fln-PA	0.015958614	0.029011726	182	20.656	47171000	3561300	63285000	92647000	22700000	41335000	204350000	17737000	4717100	356130	6328500	9264700	2270000	4133500	20435000	1773700	25.45171	24.47982	25.51695	25.89275	24.4675	25.14437	26.91696	24.92846	OTHER		sarcomere organization ; GO:0045214 | inferred from mutant phenotype <newline> striated muscle myosin thick filament assembly ; GO:0071688 | inferred from direct assay <newline> skeletal muscle myosin thick filament assembly ; GO:0030241 | inferred from mutant phenotype <newline> oscillatory muscle contraction ; GO:0014703 | inferred from mutant phenotype <newline> adult somatic muscle developmen…	striated muscle myosin thick filament ; GO:0005863 | inferred from direct assay <newline> A band ; GO:0031672 | inferred from direct assay <newline> striated muscle myosin thick filament ; GO:0005863 | inferred from high throughput direct assay	structural molecule activity conferring elasticity ; GO:0097493 | inferred from mutant phenotype <newline> structural constituent of muscle ; GO:0008307 | inferred from mutant phenotype	FALSE
FBtr0070148;FBgn0015288	FBtr0070148;FBgn0015288	FBtr0070148	FBgn0015288	CG7434	RpL22	RpL22-PA	0.089799232	0.189764023	299	30.61	16835000	29959000	20364000	28479000	18630000	28512000	29447000	31209000	1402900	2496600	1697000	2373200	1552500	2376000	2453900	2600800	23.65687	26.32413	23.33197	24.49595	23.63023	25.35954	24.5518	25.0264	OTHER		cytoplasmic translation ; GO:0002181 | inferred by curator from GO:0022626 <newline> cytoplasmic translation ; GO:0002181 | traceable author statement <newline> cytoplasmic translation ; GO:0002181 | inferred from biological aspect of ancestor with PANTHER:PTN000007073	ribosome ; GO:0005840 | inferred from electronic annotation with InterPro:IPR002671 <newline> cytosolic ribosome ; GO:0022626 | inferred from high throughput direct assay <newline> cytosolic large ribosomal subunit ; GO:0022625 | traceable author statement	structural constituent of ribosome ; GO:0003735 | inferred from electronic annotation with InterPro:IPR002671 <newline> structural constituent of ribosome ; GO:0003735 | traceable author statement <newline> RNA binding ; GO:0003723 | inferred from biological aspect of ancestor with PANTHER:PTN000007073 <newline> structural constituent of ribosome ; GO:0003735 | inferred from high throughput direc…	FALSE
FBtr0075140;FBgn0036762	FBtr0075140;FBgn0036762	FBtr0075140	FBgn0036762	CG7430	CG7430	CG7430-PA	1.644898805	-0.696266651	504	53.084	1802500000	412550000	1880300000	2412600000	817210000	686340000	2321100000	946940000	81931000	18752000	85470000	109660000	37146000	31197000	105500000	43043000	30.67346	30.20443	30.63927	30.69652	29.70907	29.41553	30.34234	29.96168	OTHER		cell redox homeostasis ; GO:0045454 | inferred from electronic annotation with InterPro:IPR004099 <newline> oxidation-reduction process ; GO:0055114 | inferred from biological aspect of ancestor with PANTHER:PTN000530299 <newline> glycine catabolic process ; GO:0006546 | inferred from sequence or structural similarity with UniProtKB:P09622 <newline> tricarboxylic acid cycle ; GO:0006099 | inferre…	mitochondrion ; GO:0005739 | inferred from biological aspect of ancestor with PANTHER:PTN000530301 <newline> mitochondrial alpha-ketoglutarate dehydrogenase complex ; GO:0005947 | inferred from sequence or structural similarity with UniProtKB:P09622 <newline> oxoglutarate dehydrogenase complex ; GO:0045252 | inferred from biological aspect of ancestor with PANTHER:PTN000530301 <newline> glycine c…	electron transfer activity ; GO:0009055 | inferred from electronic annotation with InterPro:IPR001100 <newline> dihydrolipoyl dehydrogenase activity ; GO:0004148 | inferred from biological aspect of ancestor with PANTHER:PTN000530299 <newline> flavin adenine dinucleotide binding ; GO:0050660 | inferred from biological aspect of ancestor with PANTHER:PTN000530299 <newline> dihydrolipoyl dehydrogen…	FALSE
FBtr0100225;FBgn0001208;FBtr0076811;FBgn0001208	FBtr0100225;FBgn0001208;FBtr0076811;FBgn0001208	FBtr0100225	FBgn0001208	CG7399	Hn	Hn-PB	0.327132569	-0.701698303	447	50.976	24821000	6471000	14971000	35599000	12274000	27826000	4506600	68896000	992850	258840	598860	1423900	490980	1113000	180260	2755800	24.63572	24.43167	24.51749	24.00967	24.06291	24.70461	21.05247	24.96776	OTHER		oxidation-reduction process ; GO:0055114 | inferred from electronic annotation with InterPro:IPR001273, InterPro:IPR005961, InterPro:IPR018301, InterPro:IPR019773, InterPro:IPR019774 <newline> eye pigment biosynthetic process ; GO:0006726 | inferred from direct assay <newline> L-phenylalanine catabolic process ; GO:0006559 | inferred from mutant phenotype <newline> tyrosine biosynthetic process ;…	-	iron ion binding ; GO:0005506 | inferred from electronic annotation with InterPro:IPR001273, InterPro:IPR018301 <newline> phenylalanine 4-monooxygenase activity ; GO:0004505 | inferred from direct assay <newline> phenylalanine 4-monooxygenase activity ; GO:0004505 | inferred from biological aspect of ancestor with PANTHER:PTN000895564 <newline> phenylalanine 4-monooxygenase activity ; GO:0004505 …	FALSE
FBtr0077915;FBgn0021906;FBtr0077914;FBgn0021906	FBtr0077915;FBgn0021906;FBtr0077914;FBgn0021906	FBtr0077915	FBgn0021906	CG7361	RFeSP	RFeSP-PB	0.179554633	-0.145950794	230	24.872	1284400000	335900000	1357500000	1778200000	881230000	775780000	1891200000	1113400000	107040000	27992000	113130000	148180000	73436000	64648000	157600000	92783000	30.16111	29.75632	29.92762	30.28736	29.70299	29.26964	30.67531	29.90067	OTHER		mitochondrial electron transport, ubiquinol to cytochrome c ; GO:0006122 | inferred from sequence or structural similarity with UniProtKB:P47985 <newline> mitochondrial electron transport, ubiquinol to cytochrome c ; GO:0006122 | inferred from biological aspect of ancestor with PANTHER:PTN002228081	mitochondrion ; GO:0005739 | inferred from high throughput direct assay <newline> mitochondrion ; GO:0005739 | inferred from direct assay <newline> mitochondrial respiratory chain complex III ; GO:0005750 | inferred from sequence or structural similarity with UniProtKB:P47985 <newline> mitochondrial respiratory chain complex III ; GO:0005750 | inferred from biological aspect of ancestor with PANT…	2 iron, 2 sulfur cluster binding ; GO:0051537 | inferred from electronic annotation with InterPro:IPR017941 <newline> ubiquinol-cytochrome-c reductase activity ; GO:0008121 | inferred from sequence or structural similarity with UniProtKB:P47985 <newline> ubiquinol-cytochrome-c reductase activity ; GO:0008121 | contributes_to inferred from biological aspect of ancestor with PANTHER:PTN002228081 <n…	FALSE
FBtr0290274;FBgn0040493;FBtr0290273;FBgn0040493;FBtr0082730;FBgn0040493	FBtr0290274;FBgn0040493;FBtr0290273;FBgn0040493;FBtr0082730;FBgn0040493	FBtr0082730	FBgn0040493	CG7340	grsm	grsm-PB	0.797744516	-0.169990063	533	57.211	21727000	7636700	22596000	27613000	20425000	12232000	17999000	24836000	775960	272740	806990	986180	729460	436850	642830	887010	24.22575	24.40976	24.07038	24.20105	24.2379	23.96314	23.88976	24.13618	OTHER		proteolysis ; GO:0006508 | inferred from electronic annotation with InterPro:IPR000819	cytoplasm ; GO:0005737 | inferred from electronic annotation with InterPro:IPR011356	manganese ion binding ; GO:0030145 | inferred from electronic annotation with InterPro:IPR011356 <newline> metalloaminopeptidase activity ; GO:0070006 | inferred from direct assay	FALSE
FBtr0074654;FBgn0030968	FBtr0074654;FBgn0030968	FBtr0074654	FBgn0030968	CG7322	CG7322	CG7322-PA	0.285230466	0.11466217	242	25.615	51200000	13517000	62979000	58354000	80619000	70263000	66914000	76010000	3200000	844780	3936200	3647100	5038700	4391400	4182100	4750700	25.55804	25.38653	25.95731	25.50027	25.65346	25.87002	25.42522	25.9121	OTHER		glucose metabolic process ; GO:0006006 | inferred from biological aspect of ancestor with PANTHER:PTN001211870 <newline> xylulose metabolic process ; GO:0005997 | inferred from biological aspect of ancestor with PANTHER:PTN001211870	-	L-xylulose reductase (NADP+) activity ; GO:0050038 | inferred from biological aspect of ancestor with PANTHER:PTN001211870 <newline> L-xylulose reductase (NADP+) activity ; GO:0050038 | inferred from sequence or structural similarity with UniProtKB:Q7Z4W1 <newline> carbonyl reductase (NADPH) activity ; GO:0004090 | inferred from biological aspect of ancestor with PANTHER:PTN001211870 <newline> ox…	FALSE
FBtr0075129;FBgn0036783	FBtr0075129;FBgn0036783	FBtr0075129	FBgn0036783	CG7313	CheA75a	CheA75a-PA	0.027992763	0.021288872	184	20.892	24496000	1507900	16462000	14113000	22203000	21847000	11295000	11030000	2041300	125660	1371900	1176100	1850300	1820500	941230	919140	24.06924	22.97729	23.84422	23.635	23.74448	23.70694	23.32594	23.83355	SP(Sec/SPI)	CS pos: 18-19. IKC-EQ. Pr: 0.9186	sensory perception of chemical stimulus ; GO:0007606 | inferred from sequence or structural similarity with CheA29a	extracellular region ; GO:0005576 | inferred from sequence model	molecular_function ; GO:0003674 | no biological data available	TRUE
FBtr0080125;FBgn0032286	FBtr0080125;FBgn0032286	FBtr0080125	FBgn0032286	CG7300	CG7300	CG7300-PB	3.180631819	1.36311388	886	80.24	150200000	31336000	176420000	242740000	747770000	497330000	325490000	434040000	16689000	3481800	19603000	26972000	83085000	55259000	36165000	48226000	27.28912	26.89215	27.37086	27.26338	29.08985	28.50714	28.24459	28.42638	SP(Sec/SPI)	CS pos: 20-21. ASA-GF. Pr: 0.6630	-	-	-	FALSE
FBtr0074859;FBgn0036948	FBtr0074859;FBgn0036948	FBtr0074859	FBgn0036948	CG7298	CG7298	CG7298-PA	0.883390534	-0.945074558	369	39.077	9728700	1136700	19936000	10695000	0	0	0	2175400	972870	113670	1993600	1069500	0	0	0	217540	23.46151	21.73873	23.54251	23.33906	22.20643	22.60734	22.36469	21.12305	SP(Sec/SPI)	CS pos: 20-21. ALG-DA. Pr: 0.7879	chitin metabolic process ; GO:0006030 | inferred from electronic annotation with InterPro:IPR002557	extracellular region ; GO:0005576 | inferred from electronic annotation with InterPro:IPR002557	chitin binding ; GO:0008061 | inferred from electronic annotation with InterPro:IPR002557	TRUE
FBtr0077816;FBgn0031381	FBtr0077816;FBgn0031381	FBtr0077816	FBgn0031381	CG7291	Npc2a	Npc2a-PA	0.325651338	-0.462072849	148	16.02	11255000	0	25821000	15657000	3266700	20142000	32598000	28443000	1875900	0	4303600	2609500	544450	3357000	5432900	4740500	24.05978	23.96805	24.14149	24.04385	21.79138	24.32217	24.10821	24.14313	SP(Sec/SPI)	CS pos: 18-19. AGA-LE. Pr: 0.8266	intracellular cholesterol transport ; GO:0032367 | inferred from electronic annotation with InterPro:IPR033916 <newline> sterol homeostasis ; GO:0055092 | inferred from mutant phenotype <newline> sterol transport ; GO:0015918 | inferred from mutant phenotype <newline> ecdysteroid biosynthetic process ; GO:0045456 | inferred from genetic interaction with Npc2b <newline> synaptic target recognition…	extracellular space ; GO:0005615 | inferred from direct assay	lipopolysaccharide binding ; GO:0001530 | inferred from direct assay <newline> lipoteichoic acid binding ; GO:0070891 | inferred from direct assay <newline> peptidoglycan binding ; GO:0042834 | inferred from direct assay <newline> sterol binding ; GO:0032934 | inferred from biological aspect of ancestor with PANTHER:PTN000139325 <newline> lipid antigen binding ; GO:0030882 | inferred from direct …	TRUE
FBtr0076032;FBgn0036213;FBtr0302135;FBgn0036213	FBtr0076032;FBgn0036213;FBtr0302135;FBgn0036213	FBtr0076032	FBgn0036213	CG7283	RpL10Ab	RpL10Ab-PA	0.290014087	-0.533302784	217	24.273	7305300	7473300	18899000	13134000	9901400	13245000	12590000	14930000	730530	747330	1889900	1313400	990140	1324500	1259000	1493000	21.61024	24.26019	23.8532	23.26141	23.48333	21.45729	22.36515	23.54604	OTHER		translation ; GO:0006412 | inferred from electronic annotation with InterPro:IPR002143 <newline> cytoplasmic translation ; GO:0002181 | traceable author statement <newline> maturation of LSU-rRNA ; GO:0000470 | inferred from biological aspect of ancestor with PANTHER:PTN000559990	cytosolic large ribosomal subunit ; GO:0022625 | traceable author statement <newline> cytosolic large ribosomal subunit ; GO:0022625 | inferred from biological aspect of ancestor with PANTHER:PTN000559990	structural constituent of ribosome ; GO:0003735 | inferred from electronic annotation with InterPro:IPR002143 <newline> structural constituent of ribosome ; GO:0003735 | traceable author statement <newline> RNA binding ; GO:0003723 | inferred from biological aspect of ancestor with PANTHER:PTN000559990	FALSE
FBtr0075553;FBgn0000565;FBtr0075555;FBgn0000565;FBtr0075554;FBgn0000565;FBtr0075552;FBgn0000565	FBtr0075553;FBgn0000565;FBtr0075555;FBgn0000565;FBtr0075554;FBgn0000565	FBtr0075553	FBgn0000565	CG7266	MsrA	MsrA-PA	0.187898032	0.344165802	246	27.698	18682000	0	22160000	11487000	26118000	4793000	4831900	17639000	1245500	0	1477300	765830	1741200	319530	322130	1175900	24.42784	22.48552	23.38232	21.78849	24.26707	22.57811	22.66136	23.95429	OTHER		oxidation-reduction process ; GO:0055114 | inferred from electronic annotation with InterPro:IPR002569 <newline> determination of adult lifespan ; GO:0008340 | inferred from mutant phenotype <newline> sulfur amino acid metabolic process ; GO:0000096 | non-traceable author statement <newline> cellular response to oxidative stress ; GO:0034599 | inferred from expression pattern <newline> response t…	cytoplasm ; GO:0005737 | inferred from biological aspect of ancestor with PANTHER:PTN000019085	peptide-methionine (S)-S-oxide reductase activity ; GO:0008113 | inferred from biological aspect of ancestor with PANTHER:PTN000019085 <newline> peptide-methionine (S)-S-oxide reductase activity ; GO:0008113 | inferred from direct assay <newline> L-methionine-(S)-S-oxide reductase activity ; GO:0036456 | inferred from biological aspect of ancestor with PANTHER:PTN000019085	FALSE
FBtr0100485;FBgn0004507;FBtr0077828;FBgn0004507	FBtr0100485;FBgn0004507;FBtr0077828;FBgn0004507	FBtr0100485	FBgn0004507	CG7254	GlyP	GlyP-PB	2.219951099	-0.785547256	844	96.996	1.18E+10	5407500000	1.28E+10	2.05E+10	7709700000	7724700000	1.07E+10	1.11E+10	230720000	106030000	251490000	401520000	151170000	151460000	210090000	217840000	33.37943	33.85564	33.24459	33.69519	32.60618	32.50616	32.84723	33.0731	OTHER		insulin receptor signaling pathway ; GO:0008286 | inferred from mutant phenotype <newline> glycogen catabolic process ; GO:0005980 | inferred from mutant phenotype <newline> glycogen catabolic process ; GO:0005980 | inferred from biological aspect of ancestor with PANTHER:PTN000157685 <newline> negative regulation of innate immune response ; GO:0045824 | inferred from high throughput mutant pheno…	protein-containing complex ; GO:0032991 | inferred from direct assay <newline> cytoplasm ; GO:0005737 | inferred from direct assay <newline> cytoplasm ; GO:0005737 | inferred from biological aspect of ancestor with PANTHER:PTN000157685	glycogen phosphorylase activity ; GO:0008184 | inferred from direct assay <newline> glycogen phosphorylase activity ; GO:0008184 | inferred from mutant phenotype <newline> protein homodimerization activity ; GO:0042803 | inferred from direct assay <newline> glycogen phosphorylase activity ; GO:0008184 | inferred from biological aspect of ancestor with PANTHER:PTN000157685 <newline> pyridoxal phos…	FALSE
FBtr0079549;FBgn0031973	FBtr0079549;FBgn0031973	FBtr0079549	FBgn0031973	CG7219	Spn28Dc	Spn28Dc-PA	3.807792238	1.768388271	536	59.349	18271000	14112000	18694000	21239000	88390000	44870000	112870000	82653000	589400	455240	603030	685140	2851300	1447400	3641000	2666200	24.09716	24.78671	23.99878	24.05316	25.91139	25.7938	26.26101	26.04316	SP(Sec/SPI)	CS pos: 16-17. VCC-ES. Pr: 0.5281	negative regulation of proteolysis ; GO:0045861 | inferred from sequence model <newline> negative regulation of proteolysis ; GO:0045861 | inferred from mutant phenotype <newline> negative regulation of melanization defense response ; GO:0035009 | inferred from mutant phenotype <newline> negative regulation of endopeptidase activity ; GO:0010951 | inferred from biological aspect of ancestor with …	extracellular space ; GO:0005615 | inferred from sequence model <newline> extracellular space ; GO:0005615 | inferred from biological aspect of ancestor with PANTHER:PTN000156123 <newline> extracellular space ; GO:0005615 | inferred from mutant phenotype	serine-type endopeptidase inhibitor activity ; GO:0004867 | inferred from biological aspect of ancestor with PANTHER:PTN000156123	TRUE
FBtr0100620;FBgn0038570;FBtr0100619;FBgn0038570	FBtr0100620;FBgn0038570;FBtr0100619;FBgn0038570	FBtr0100620	FBgn0038570	CG7217	Prx5	Prx5-PB	0.361587881	-0.285781384	190	19.896	544350000	65256000	600640000	765200000	361750000	228060000	551830000	376210000	45362000	5438000	50053000	63766000	30146000	19005000	45985000	31351000	28.7691	27.89441	28.67758	28.95013	28.24758	27.66255	28.88034	28.35762	OTHER		determination of adult lifespan ; GO:0008340 | inferred from mutant phenotype <newline> hydrogen peroxide catabolic process ; GO:0042744 | inferred from biological aspect of ancestor with PANTHER:PTN001625584 <newline> cell redox homeostasis ; GO:0045454 | inferred from genetic interaction with Prx3 <newline> response to oxidative stress ; GO:0006979 | inferred from mutant phenotype <newline> cel…	peroxisome ; GO:0005777 | inferred from sequence or structural similarity with HGNC:9355 <newline> peroxisome ; GO:0005777 | inferred from biological aspect of ancestor with PANTHER:PTN000046537 <newline> nucleus ; GO:0005634 | inferred from direct assay <newline> cytoplasm ; GO:0005737 | inferred from biological aspect of ancestor with PANTHER:PTN001625584 <newline> mitochondrion ; GO:0005739 | …	thioredoxin peroxidase activity ; GO:0008379 | inferred from mutant phenotype <newline> thioredoxin peroxidase activity ; GO:0008379 | inferred from biological aspect of ancestor with PANTHER:PTN001625584	FALSE
FBtr0083610;FBgn0038583	FBtr0083610;FBgn0038583	FBtr0083610	FBgn0038583	CG7183	CG7183	CG7183-PA	0.984808215	-3.538116455	568	65.859	97366000	60904000	216480000	2.44E+08	206970000	82138000	117370000	314170000	3477300	2175100	7731400	8714200	7391800	2933500	4191900	11220000	27.01425	27.52096	27.3195	27.41546	26.92422	20.72941	27.01052	20.45355	OTHER		-	-	-	FALSE
FBtr0074524;FBgn0004028;FBtr0074525;FBgn0004028;FBtr0074522;FBgn0004028;FBtr0074521;FBgn0004028;FBtr0074520;FBgn0004028	FBtr0074524;FBgn0004028;FBtr0074525;FBgn0004028;FBtr0074522;FBgn0004028	FBtr0074524	FBgn0283471	CG7178	wupA	wupA-PG	0.410532535	0.245381355	269	30.081	63489000	15043000	101730000	54062000	49890000	57276000	1.17E+08	32555000	5290800	1253500	8477300	4505100	4157500	4773000	9750000	2712900	25.69354	25.72099	25.37059	25.45146	25.63184	25.67263	26.52759	25.38604	OTHER		muscle organ development ; GO:0007517 | inferred from mutant phenotype <newline> sarcomere organization ; GO:0045214 | inferred from mutant phenotype <newline> muscle cell cellular homeostasis ; GO:0046716 | inferred from mutant phenotype <newline> nervous system development ; GO:0007399 | inferred from mutant phenotype <newline> nuclear division ; GO:0000280 | inferred from mutant phenotype <new…	troponin complex ; GO:0005861 | inferred from electronic annotation with InterPro:IPR001978 <newline> troponin complex ; GO:0005861 | non-traceable author statement <newline> striated muscle thin filament ; GO:0005865 | inferred from high throughput direct assay <newline> nucleus ; GO:0005634 | colocalizes_with inferred from direct assay	actin binding ; GO:0003779 | non-traceable author statement	FALSE
FBtr0076668;FBgn0001248;FBtr0076667;FBgn0001248;FBtr0076671;FBgn0001248;FBtr0114549;FBgn0001248;FBtr0114548;FBgn0001248;FBtr0076673;FBgn0001248;FBtr0076669;FBgn0001248;FBtr0114547;FBgn0001248;FBtr0076670;FBgn0001248	FBtr0076668;FBgn0001248;FBtr0076667;FBgn0001248;FBtr0076671;FBgn0001248;FBtr0114549;FBgn0001248;FBtr0114548;FBgn0001248;FBtr0076673;FBgn0001248;FBtr0076669;FBgn0001248;FBtr0114547;FBgn0001248;FBtr0076670;FBgn0001248	FBtr0076668	FBgn0001248	CG7176	Idh	Idh-PF	0.19187359	0.071016312	416	46.66	558340000	155680000	684530000	823700000	878610000	857020000	790970000	1007800000	21474000	5987800	26328000	31681000	33793000	32962000	30422000	38762000	29.24758	29.06566	29.24882	29.32832	29.38179	29.3442	28.91034	29.53812	OTHER		NADP metabolic process ; GO:0006739 | inferred from biological aspect of ancestor with PANTHER:PTN000214400 <newline> oxidation-reduction process ; GO:0055114 | inferred from mutant phenotype <newline> cellular response to oxidative stress ; GO:0034599 | inferred from mutant phenotype <newline> isocitrate metabolic process ; GO:0006102 | inferred from direct assay <newline> isocitrate metabolic p…	mitochondrion ; GO:0005739 | inferred from high throughput direct assay <newline> cytosol ; GO:0005829 | inferred from biological aspect of ancestor with PANTHER:PTN000930158 <newline> cytoplasm ; GO:0005737 | inferred from direct assay <newline> peroxisome ; GO:0005777 | inferred from biological aspect of ancestor with PANTHER:PTN000930158 <newline> peroxisome ; GO:0005777 | inferred from sequen…	NAD binding ; GO:0051287 | inferred from electronic annotation with InterPro:IPR019818 <newline> magnesium ion binding ; GO:0000287 | inferred from electronic annotation with InterPro:IPR019818 <newline> isocitrate dehydrogenase activity ; GO:0004448 | inferred from mutant phenotype <newline> isocitrate dehydrogenase (NADP+) activity ; GO:0004450 | inferred from direct assay <newline> isocitrate …	FALSE
FBtr0078447;FBgn0037138;FBtr0078446;FBgn0037138;FBtr0078445;FBgn0037138	FBtr0078447;FBgn0037138;FBtr0078446;FBgn0037138;FBtr0078445;FBgn0037138	FBtr0078447	FBgn0037138	CG7145	P5CDh1	P5CDh1-PD	2.51098857	-0.605754375	574	63.666	72922000	41839000	108340000	124390000	55252000	53975000	99317000	66391000	2025600	1162200	3009500	3455300	1534800	1499300	2758800	1844200	26.48132	26.37673	26.48365	26.58649	25.66251	25.69011	26.15004	26.00252	OTHER		oxidation-reduction process ; GO:0055114 | inferred from electronic annotation with InterPro:IPR015590, InterPro:IPR016160, InterPro:IPR016161, InterPro:IPR016162, InterPro:IPR016163, InterPro:IPR029510 <newline> proline catabolic process to glutamate ; GO:0010133 | inferred from biological aspect of ancestor with PANTHER:PTN000193023 <newline> proline metabolic process ; GO:0006560 | inferred fr…	mitochondrial matrix ; GO:0005759 | inferred from biological aspect of ancestor with PANTHER:PTN000193024 <newline> mitochondrion ; GO:0005739 | inferred from direct assay <newline> mitochondrial matrix ; GO:0005759 | inferred from sequence or structural similarity with UniProtKB:P30038	oxidoreductase activity, acting on the aldehyde or oxo group of donors, NAD or NADP as acceptor ; GO:0016620 | inferred from electronic annotation with InterPro:IPR016163 <newline> 1-pyrroline-5-carboxylate dehydrogenase activity ; GO:0003842 | inferred from biological aspect of ancestor with PANTHER:PTN000193023	FALSE
FBtr0079491;FBgn0002527;FBtr0079490;FBgn0002527	FBtr0079491;FBgn0002527;FBtr0079490;FBgn0002527	FBtr0079491	FBgn0261800	CG7123	LanB1	LanB1-PB	0.228957869	0.081784725	1788	198.33	60140000	34481000	102600000	117770000	127890000	116020000	88669000	110930000	742470	425690	1266700	1453900	1578800	1432300	1094700	1369500	26.18579	26.76484	26.30428	26.17432	26.51007	26.43914	26.33685	26.47031	SP(Sec/SPI)	CS pos: 24-25. VDS-QR. Pr: 0.9891	substrate adhesion-dependent cell spreading ; GO:0034446 | inferred from direct assay <newline> embryonic heart tube morphogenesis ; GO:0003143 | inferred from mutant phenotype <newline> basement membrane assembly ; GO:0070831 | inferred from mutant phenotype <newline> cardiac muscle cell development ; GO:0055013 | inferred from mutant phenotype <newline> basement membrane organization ; GO:00717…	collagen-containing extracellular matrix ; GO:0062023 | inferred from high throughput direct assay <newline> laminin complex ; GO:0043256 | inferred from biological aspect of ancestor with PANTHER:PTN000832288 <newline> basement membrane ; GO:0005604 | inferred from direct assay <newline> basement membrane ; GO:0005604 | inferred from sequence or structural similarity	-	TRUE
FBtr0074511;FBgn0021765	FBtr0074511;FBgn0021765	FBtr0074511	FBgn0021765	CG7113	scu	scu-PA	0.825879728	-0.194519043	255	26.905	153180000	41691000	219340000	251020000	135550000	165230000	227860000	182100000	11783000	3207000	16872000	19309000	10427000	12710000	17527000	14008000	27.13075	27.51796	27.27151	27.28947	26.93337	26.98859	27.27888	27.23078	OTHER		ecdysone metabolic process ; GO:0008205 | inferred from direct assay <newline> estrogen metabolic process ; GO:0008210 | inferred from direct assay <newline> steroid metabolic process ; GO:0008202 | inferred from direct assay <newline> acyl-CoA metabolic process ; GO:0006637 | inferred from direct assay <newline> fatty acid metabolic process ; GO:0006631 | inferred from direct assay <newline> mit…	mitochondrion ; GO:0005739 | inferred from high throughput direct assay <newline> mitochondrion ; GO:0005739 | inferred from sequence or structural similarity with UniProtKB:O08756 <newline> mitochondrial ribonuclease P complex ; GO:0030678 | inferred from direct assay <newline> mitochondrion ; GO:0005739 | inferred from direct assay <newline> cytosol ; GO:0005829 | non-traceable author statement	ribonuclease P activity ; GO:0004526 | contributes_to inferred by curator from GO:0030678,GO:0090646 <newline> acetoacetyl-CoA reductase activity ; GO:0018454 | inferred from direct assay <newline> steroid dehydrogenase activity ; GO:0016229 | inferred from direct assay <newline> 7-beta-hydroxysteroid dehydrogenase (NADP+) activity ; GO:0047022 | inferred from direct assay <newline> testosterone …	FALSE
FBtr0079565;FBgn0020618	FBtr0079565;FBgn0020618	FBtr0079565	FBgn0020618	CG7111	Rack1	Rack1-PA	0.208186024	0.401296139	318	35.618	11288000	2059300	8508200	7697400	7142700	17410000	11630000	19476000	564390	102960	425410	384870	357130	870490	581520	973790	23.52981	23.73042	21.06635	22.09268	22.47959	23.72682	22.05014	23.7679	OTHER		rescue of stalled ribosome ; GO:0072344 | inferred from biological aspect of ancestor with PANTHER:PTN000458645 <newline> muscle cell cellular homeostasis ; GO:0046716 | inferred from genetic interaction with Dg inferred from genetic interaction with Dys <newline> wing disc development ; GO:0035220 | inferred from mutant phenotype <newline> positive regulation by host of viral genome replication …	nucleus ; GO:0005634 | inferred from biological aspect of ancestor with PANTHER:PTN000458645 <newline> cytosol ; GO:0005829 | inferred from biological aspect of ancestor with PANTHER:PTN000458645 <newline> cytosolic small ribosomal subunit ; GO:0022627 | inferred from biological aspect of ancestor with PANTHER:PTN000458645 <newline> cytosol ; GO:0005829 | inferred from high throughput direct assa…	enzyme binding ; GO:0019899 | inferred from biological aspect of ancestor with PANTHER:PTN000458645 <newline> ribosome binding ; GO:0043022 | inferred from biological aspect of ancestor with PANTHER:PTN000458645 <newline> protein kinase C binding ; GO:0005080 | inferred from biological aspect of ancestor with PANTHER:PTN000458645	FALSE
FBtr0079525;FBgn0004177	FBtr0079525;FBgn0004177	FBtr0079525	FBgn0004177	CG7109	mts	mts-PA	0.592215441	0.546768188	309	35.469	5701400	5271100	7439300	29406000	32310000	13080000	30933000	39112000	380090	351410	495950	1960400	2154000	871990	2062200	2607500	23.13221	23.63788	23.26055	24.95593	24.35441	23.92642	24.44209	24.45073	OTHER		oogenesis ; GO:0048477 | inferred from mutant phenotype <newline> negative regulation of hippo signaling ; GO:0035331 | inferred from mutant phenotype <newline> negative regulation of smoothened signaling pathway ; GO:0045879 | inferred from mutant phenotype <newline> chromosome segregation ; GO:0007059 | inferred from mutant phenotype <newline> negative regulation of neuroblast proliferation ; G…	centriole ; GO:0005814 | colocalizes_with inferred from direct assay <newline> FAR/SIN/STRIPAK complex ; GO:0090443 | inferred from direct assay <newline> protein phosphatase type 2A complex ; GO:0000159 | inferred from sequence or structural similarity <newline> cytoplasm ; GO:0005737 | inferred from direct assay <newline> nucleoplasm ; GO:0005654 | inferred from high throughput direct assay	protein serine/threonine phosphatase activity ; GO:0004722 | inferred from mutant phenotype <newline> phosphatase regulator activity ; GO:0019208 | inferred from direct assay	FALSE
FBtr0301919;FBgn0004169;FBtr0301921;FBgn0004169;FBtr0301920;FBgn0004169	FBtr0301919;FBgn0004169;FBtr0301921;FBgn0004169;FBtr0301920;FBgn0004169	FBtr0301919	FBgn0004169	CG7107	up	up-PH	0.050981661	0.037965775	374	44.901	65843000	12338000	109890000	100280000	46628000	82530000	87251000	59203000	5487000	1028200	9157500	8356800	3885700	6877500	7270900	4933600	26.1664	25.10458	26.13061	26.02227	25.74314	26.01451	26.00286	25.81521	OTHER		mitochondrion organization ; GO:0007005 | inferred from mutant phenotype <newline> sarcomere organization ; GO:0045214 | inferred from mutant phenotype <newline> muscle cell cellular homeostasis ; GO:0046716 | inferred from mutant phenotype <newline> muscle thin filament assembly ; GO:0071689 | inferred from mutant phenotype <newline> muscle organ morphogenesis ; GO:0048644 | inferred from mutant…	striated muscle thin filament ; GO:0005865 | inferred from direct assay <newline> troponin complex ; GO:0005861 | inferred from biological aspect of ancestor with PANTHER:PTN000162487 <newline> troponin complex ; GO:0005861 | inferred from direct assay	tropomyosin binding ; GO:0005523 | inferred from biological aspect of ancestor with PANTHER:PTN000162487 <newline> tropomyosin binding ; GO:0005523 | inferred from direct assay <newline> calcium ion binding ; GO:0005509 | inferred from direct assay	FALSE
FBtr0079527;FBgn0040099	FBtr0079527;FBgn0040099	FBtr0308065	FBgn0040099	CG7106	lectin-28C	lectin-28C-PB	0.922792675	-0.450154305	229	25.948	413200000	169750000	755260000	597620000	594030000	511380000	473860000	294570000	34434000	14146000	62939000	49802000	49503000	42615000	39488000	24547000	28.98558	28.87417	29.22585	28.60212	28.9533	28.57109	28.43317	27.92954	SP(Sec/SPI)	CS pos: 19-20. INA-SP. Pr: 0.5131	-	-	carbohydrate binding ; GO:0030246 | inferred from sequence or structural similarity with Lectin-galC1 <newline> galactose binding ; GO:0005534 | inferred from sequence or structural similarity	FALSE
FBtr0079562;FBgn0045038	FBtr0079562;FBgn0045038	FBtr0079562	FBgn0045038	CG7105	Proc	Proc-PA	0.049073889	0.022094727	140	15.404	11113000	2762000	16845000	26309000	21517000	18562000	20884000	21856000	1389200	345250	2105600	3288600	2689600	2320300	2610500	2732000	23.76233	23.53742	24.10502	24.01708	23.83074	23.81802	24.14141	23.72005	SP(Sec/SPI)	CS pos: 38-39. VDG-RY. Pr: 0.8596	positive regulation of heart rate ; GO:0010460 | inferred from mutant phenotype <newline> neuropeptide signaling pathway ; GO:0007218 | inferred from direct assay	extracellular space ; GO:0005615 | inferred from sequence model	proctolin receptor binding ; GO:0071860 | inferred from physical interaction with Proc-R <newline> neuropeptide hormone activity ; GO:0005184 | inferred from direct assay	TRUE
FBtr0074659;FBgn0001090;FBtr0074658;FBgn0001090;FBtr0074657;FBgn0001090;FBtr0074656;FBgn0001090	FBtr0074659;FBgn0001090;FBtr0074658;FBgn0001090;FBtr0074657;FBgn0001090;FBtr0074656;FBgn0001090	FBtr0074659	FBgn0001090	CG7088	bnb	bnb-PD	1.912341365	1.065813541	442	45.815	209450000	26018000	201870000	363230000	423510000	534610000	483430000	478250000	8377900	1040700	8074900	14529000	16940000	21384000	19337000	19130000	27.69132	26.64705	27.45474	28.04291	28.43102	28.59335	28.43627	28.63865	SP(Sec/SPI)	CS pos: 18-19. VWA-LP. Pr: 0.9608	multicellular organism development ; GO:0007275 | inferred from mutant phenotype <newline> gliogenesis ; GO:0042063 | inferred from expression pattern	cellular_component ; GO:0005575 | no biological data available	molecular_function ; GO:0003674 | no biological data available	FALSE
FBtr0084214;FBgn0003178	FBtr0084214;FBgn0003178	FBtr0084214	FBgn0267385	CG7070	PyK	PyK-PA	3.041377538	-1.016602516	533	57.44	1.12E+10	2887100000	1.20E+10	1.69E+10	4620100000	5421400000	7498100000	7256800000	386720000	99555000	415430000	582340000	159310000	186940000	258560000	250230000	33.27337	33.23763	33.04021	33.42592	31.97138	31.97384	32.45983	32.50566	OTHER		glycolytic process ; GO:0006096 | inferred from biological aspect of ancestor with PANTHER:PTN000212670 <newline> glycolytic process ; GO:0006096 | inferred from sequence or structural similarity with UniProtKB:P00549 <newline> response to sucrose ; GO:0009744 | inferred from mutant phenotype <newline> pyruvate metabolic process ; GO:0006090 | inferred from sequence or structural similarity with …	cytoplasm ; GO:0005737 | inferred from biological aspect of ancestor with PANTHER:PTN000212670 <newline> P granule ; GO:0043186 | inferred from physical interaction with tud inferred from physical interaction with vas <newline> cytosol ; GO:0005829 | inferred from direct assay	magnesium ion binding ; GO:0000287 | inferred from electronic annotation with InterPro:IPR001697, InterPro:IPR015793, InterPro:IPR015794 <newline> potassium ion binding ; GO:0030955 | inferred from electronic annotation with InterPro:IPR001697, InterPro:IPR015793, InterPro:IPR015794 <newline> pyruvate kinase activity ; GO:0004743 | inferred from sequence or structural similarity with UniProtKB:P0…	FALSE
FBtr0079511;FBgn0041182;FBtr0079514;FBgn0041182;FBtr0079512;FBgn0041182;FBtr0079513;FBgn0041182	FBtr0079511;FBgn0041182;FBtr0079514;FBgn0041182;FBtr0079512;FBgn0041182;FBtr0079513;FBgn0041182	FBtr0079511	FBgn0041182	CG7052	Tep2	Tep2-PB	0.580531638	0.1682024	1399	155.78	9.75E+09	3424100000	1.15E+10	9381700000	1.28E+10	1.20E+10	1.39E+10	1.25E+10	128240000	45054000	151300000	123440000	168310000	157520000	183170000	164890000	33.10607	33.35311	33.08786	32.70893	33.24912	33.2249	33.157	33.29775	SP(Sec/SPI)	CS pos: 19-20. VNA-TG. Pr: 0.6575	defense response to Gram-negative bacterium ; GO:0050829 | inferred from mutant phenotype <newline> innate immune response ; GO:0045087 | inferred from genetic interaction with Tep4, Tep3, Tep1	extracellular space ; GO:0005615 | inferred from direct assay	endopeptidase inhibitor activity ; GO:0004866 | inferred from electronic annotation with InterPro:IPR001599, InterPro:IPR002890	TRUE
FBtr0079510;FBgn0041182	FBtr0079510;FBgn0041182	FBtr0079510	FBgn0041182	CG7052	Tep2	Tep2-PA	1.028103401	1.579479218	1420	158.35	39692000	18774000	51982000	49097000	107100000	109850000	177360000	101130000	536380	253700	702470	663470	1447300	1484500	2396700	1366600	22.92837	26.69697	25.26453	24.66291	26.51926	26.69949	26.60809	26.04385	SP(Sec/SPI)	CS pos: 19-20. VNA-TG. Pr: 0.6575	defense response to Gram-negative bacterium ; GO:0050829 | inferred from mutant phenotype <newline> innate immune response ; GO:0045087 | inferred from genetic interaction with Tep4, Tep3, Tep1	extracellular space ; GO:0005615 | inferred from direct assay	endopeptidase inhibitor activity ; GO:0004866 | inferred from electronic annotation with InterPro:IPR001599, InterPro:IPR002890	TRUE
FBtr0079511;FBgn0041182;FBtr0079514;FBgn0041182;FBtr0079512;FBgn0041182;FBtr0079513;FBgn0041182	FBtr0079511;FBgn0041182;FBtr0079514;FBgn0041182;FBtr0079512;FBgn0041182;FBtr0079513;FBgn0041182	FBtr0079511	FBgn0041182	CG7052	Tep2	Tep2-PB	0.580531638	0.1682024	1399	155.78	9.75E+09	3424100000	1.15E+10	9381700000	1.28E+10	1.20E+10	1.39E+10	1.25E+10	128240000	45054000	151300000	123440000	168310000	157520000	183170000	164890000	33.10607	33.35311	33.08786	32.70893	33.24912	33.2249	33.157	33.29775	SP(Sec/SPI)	CS pos: 19-20. VNA-TG. Pr: 0.6575	defense response to Gram-negative bacterium ; GO:0050829 | inferred from mutant phenotype <newline> innate immune response ; GO:0045087 | inferred from genetic interaction with Tep4, Tep3, Tep1	extracellular space ; GO:0005615 | inferred from direct assay	endopeptidase inhibitor activity ; GO:0004866 | inferred from electronic annotation with InterPro:IPR001599, InterPro:IPR002890	TRUE
FBtr0079510;FBgn0041182	FBtr0079510;FBgn0041182	FBtr0079510	FBgn0041182	CG7052	Tep2	Tep2-PA	1.028103401	1.579479218	1420	158.35	39692000	18774000	51982000	49097000	107100000	109850000	177360000	101130000	536380	253700	702470	663470	1447300	1484500	2396700	1366600	22.92837	26.69697	25.26453	24.66291	26.51926	26.69949	26.60809	26.04385	SP(Sec/SPI)	CS pos: 19-20. VNA-TG. Pr: 0.6575	defense response to Gram-negative bacterium ; GO:0050829 | inferred from mutant phenotype <newline> innate immune response ; GO:0045087 | inferred from genetic interaction with Tep4, Tep3, Tep1	extracellular space ; GO:0005615 | inferred from direct assay	endopeptidase inhibitor activity ; GO:0004866 | inferred from electronic annotation with InterPro:IPR001599, InterPro:IPR002890	TRUE
FBtr0071291;FBgn0030086;FBtr0071289;FBgn0030086	FBtr0071291;FBgn0030086;FBtr0071289;FBgn0030086	FBtr0071289	FBgn0030086	CG7033	CCT2	CCT2-PA	0.963824302	-0.398982048	533	57.803	28723000	9829600	54768000	77594000	31648000	8597700	29877000	40306000	870400	297870	1659600	2351300	959030	260540	905360	1221400	24.80011	25.23096	24.89906	25.49011	24.68763	24.70767	24.36906	25.05994	OTHER		protein folding ; GO:0006457 | inferred from biological aspect of ancestor with PANTHER:PTN004253040	cytoplasm ; GO:0005737 | inferred from high throughput direct assay <newline> chaperonin-containing T-complex ; GO:0005832 | inferred from biological aspect of ancestor with PANTHER:PTN000144135	ATP binding ; GO:0005524 | inferred from electronic annotation with InterPro:IPR002194, InterPro:IPR002423, InterPro:IPR012716 <newline> unfolded protein binding ; GO:0051082 | inferred from biological aspect of ancestor with PANTHER:PTN004253040	FALSE
FBtr0084707;FBgn0039238	FBtr0084707;FBgn0039238	FBtr0084707	FBgn0039238	CG7016	CG7016	CG7016-PA	0.135623029	0.338042259	362	38.479	0	0	5866400	0	14650000	8609500	16955000	16402000	0	0	391090	0	976640	573970	1130300	1093500	22.13895	22.15826	21.85036	23.73045	23.61997	20.29107	23.60433	23.71482	SP(Sec/SPI)	CS pos: 29-30. CLA-QF. Pr: 0.6329	biological_process ; GO:0008150 | no biological data available	cellular_component ; GO:0005575 | no biological data available	molecular_function ; GO:0003674 | no biological data available	FALSE
FBtr0070709;FBgn0028325;FBtr0070708;FBgn0028325;FBtr0070711;FBgn0028325;FBtr0070710;FBgn0028325	FBtr0070709;FBgn0028325;FBtr0070708;FBgn0028325;FBtr0070711;FBgn0028325;FBtr0070710;FBgn0028325	FBtr0070709	FBgn0028325	CG7010	Pdha	Pdha-PD	1.395431998	-0.644829273	399	43.891	918670000	212530000	1024900000	1061500000	436070000	287720000	976420000	559480000	45934000	10627000	51246000	53076000	21803000	14386000	48821000	27974000	29.58531	29.39368	29.54409	29.4565	28.75503	28.27422	29.45537	28.91565	OTHER		acetyl-CoA biosynthetic process from pyruvate ; GO:0006086 | inferred from sequence or structural similarity with UniProtKB:P16387 <newline> pyruvate metabolic process ; GO:0006090 | inferred from sequence or structural similarity with UniProtKB:P29803 <newline> acetyl-CoA biosynthetic process from pyruvate ; GO:0006086 | inferred from biological aspect of ancestor with PANTHER:PTN000162184	mitochondrial pyruvate dehydrogenase complex ; GO:0005967 | inferred from sequence or structural similarity with UniProtKB:P16387 <newline> mitochondrial pyruvate dehydrogenase complex ; GO:0005967 | inferred from biological aspect of ancestor with PANTHER:PTN000162379 <newline> mitochondrion ; GO:0005739 | inferred from high throughput direct assay	pyruvate dehydrogenase (acetyl-transferring) activity ; GO:0004739 | inferred from biological aspect of ancestor with PANTHER:PTN000162184 <newline> pyruvate dehydrogenase (acetyl-transferring) activity ; GO:0004739 | inferred from sequence or structural similarity with UniProtKB:P16387 inferred from sequence or structural similarity with UniProtKB:P29803	FALSE
FBtr0072519;FBgn0035121	FBtr0072519;FBgn0035121	FBtr0072519	FBgn0035121	CG7008	Tudor-SN	Tudor-SN-PA	0.237153837	-0.4841609	926	103.1	22141000	11555000	3180500	26013000	19933000	14384000	21997000	43064000	395370	206340	56795	464520	355950	256860	392810	769000	24.35535	24.91762	23.12032	24.50888	24.42899	24.16423	21.58534	24.78696	OTHER		gene silencing by RNA ; GO:0031047 | inferred from electronic annotation with InterPro:IPR016685 <newline> spermatogenesis ; GO:0007283 | inferred from mutant phenotype <newline> negative regulation of transposition ; GO:0010529 | inferred from genetic interaction with piwi <newline> RNA catabolic process ; GO:0006401 | inferred from biological aspect of ancestor with PANTHER:PTN000266557	nucleus ; GO:0005634 | inferred from direct assay <newline> cytoplasm ; GO:0005737 | inferred from direct assay <newline> cytoplasm ; GO:0005737 | inferred from biological aspect of ancestor with PANTHER:PTN000266556 <newline> nucleus ; GO:0005634 | inferred from biological aspect of ancestor with PANTHER:PTN000959239 <newline> cytosol ; GO:0005829 | inferred from high throughput direct assay <ne…	protein binding ; GO:0005515 | inferred from physical interaction with UniProtKB:Q9NFU0,UniProtKB:Q9V426,UniProtKB:Q9VUQ5 <newline> RNA binding ; GO:0003723 | inferred from biological aspect of ancestor with PANTHER:PTN000266557 <newline> nuclease activity ; GO:0004518 | inferred from biological aspect of ancestor with PANTHER:PTN000266556 <newline> nuclease activity ; GO:0004518 | inferred from …	FALSE
FBtr0075753;FBgn0029167	FBtr0075753;FBgn0029167	FBtr0075753	FBgn0029167	CG7002	Hml	Hml-PA	0.364712739	0.114407063	3843	426.24	541380000	210210000	715370000	803360000	838460000	967120000	1130700000	1303300000	2790600	1083500	3687500	4141000	4322000	4985100	5828500	6717900	29.26984	29.77514	29.30563	29.23288	29.3937	29.58341	29.47301	29.59099	SP(Sec/SPI)	CS pos: 20-21. VLT-EN. Pr: 0.7649	chitin metabolic process ; GO:0006030 | inferred from electronic annotation with InterPro:IPR002557 <newline> hemostasis ; GO:0007599 | inferred from expression pattern <newline> melanization defense response ; GO:0035006 | NOT inferred from mutant phenotype <newline> hemolymph coagulation ; GO:0042381 | inferred from mutant phenotype <newline> wound healing ; GO:0042060 | inferred from mutant ph…	extracellular region ; GO:0005576 | inferred from direct assay <newline> extracellular matrix ; GO:0031012 | inferred from biological aspect of ancestor with PANTHER:PTN000885756 <newline> extracellular space ; GO:0005615 | inferred from biological aspect of ancestor with PANTHER:PTN000885756	chitin binding ; GO:0008061 | inferred from electronic annotation with InterPro:IPR002557 <newline> protein homodimerization activity ; GO:0042803 | inferred from direct assay	TRUE
FBtr0075648;FBgn0014002;FBtr0075650;FBgn0014002	FBtr0075648;FBgn0014002	FBtr0075648	FBgn0286818	CG6988	Pdi	Pdi-PA	3.610922008	0.52380991	496	55.78	93634000	20049000	125690000	134510000	186280000	172720000	205610000	205670000	2837400	607530	3808900	4076000	5644800	5234000	6230600	6232400	26.65403	26.46298	26.53839	26.71424	27.09336	27.04218	27.10988	27.21947	SP(Sec/SPI)	CS pos: 19-20. ASA-EA. Pr: 0.3330	cell redox homeostasis ; GO:0045454 | inferred from electronic annotation with InterPro:IPR013766, InterPro:IPR017937	endoplasmic reticulum ; GO:0005783 | inferred from direct assay <newline> perinuclear region of cytoplasm ; GO:0048471 | inferred from direct assay <newline> nuclear envelope ; GO:0005635 | inferred from direct assay <newline> rough endoplasmic reticulum ; GO:0005791 | inferred from direct assay <newline> endoplasmic reticulum ; GO:0005783 | inferred from high throughput direct assay <newline> sp…	peptide disulfide oxidoreductase activity ; GO:0015037 | inferred from sequence or structural similarity with UniProtKB:P07237 <newline> protein disulfide isomerase activity ; GO:0003756 | inferred from electronic annotation with InterPro:IPR005792	TRUE
FBtr0084305;FBgn0039008	FBtr0084305;FBgn0039008	FBtr0084305	FBgn0039008	CG6972	CG6972	CG6972-PA	0.666555655	-0.880483627	295	33.961	5355500	4743600	9865900	10322000	0	0	0	0	486860	431240	896900	938410	0	0	0	0	21.5641	23.95855	22.94219	22.37464	21.34137	22.66238	22.29857	21.01521	OTHER		muscle system process ; GO:0003012 | inferred from expression pattern inferred from genetic interaction with Mhc <newline> protein modification by small protein removal ; GO:0070646 | inferred from biological aspect of ancestor with PANTHER:PTN000272222	-	-	FALSE
FBtr0079102;FBgn0031717;FBtr0079101;FBgn0031717	FBtr0079102;FBgn0031717;FBtr0079101;FBgn0031717	FBtr0079102	FBgn0031717	CG6957	Oscillin	Oscillin-PB	1.07054446	-1.205302715	273	30.824	16749000	9997500	11988000	8315200	11809000	5978100	23494000	17447000	1116600	666500	799170	554350	787290	398540	1566200	1163200	23.3765	24.72036	24.194	23.54793	22.07078	21.73424	23.64977	23.56279	OTHER		carbohydrate metabolic process ; GO:0005975 | inferred from electronic annotation with InterPro:IPR006148 <newline> glucosamine catabolic process ; GO:0006043 | inferred from sequence or structural similarity with UniProtKB:P46926 <newline> N-acetylneuraminate catabolic process ; GO:0019262 | inferred from biological aspect of ancestor with PANTHER:PTN000138938 <newline> glucosamine catabolic pro…	cytoplasm ; GO:0005737 | inferred from biological aspect of ancestor with PANTHER:PTN000138938 <newline> cytoplasm ; GO:0005737 | inferred from sequence or structural similarity with UniProtKB:O88958	identical protein binding ; GO:0042802 | inferred from biological aspect of ancestor with PANTHER:PTN000138938 <newline> glucosamine-6-phosphate deaminase activity ; GO:0004342 | inferred from sequence or structural similarity with UniProtKB:P46926 <newline> glucosamine-6-phosphate deaminase activity ; GO:0004342 | inferred from biological aspect of ancestor with PANTHER:PTN000138938 <newline> gl…	FALSE
FBtr0086975;FBgn0026721;FBtr0086976;FBgn0026721	FBtr0086975;FBgn0026721;FBtr0086976;FBgn0026721	FBtr0086975	FBgn0026721	CG6953	fat-spondin	fat-spondin-PA	3.560268568	0.934990406	763	84.945	92962000	40315000	141760000	122910000	328250000	328540000	475930000	346170000	2512500	1089600	3831200	3321900	8871700	8879500	12863000	9355900	26.97662	27.32757	26.99486	26.97279	27.76465	28.17245	28.08649	27.98821	SP(Sec/SPI)	CS pos: 24-25. VTA-CP. Pr: 0.8178	cell adhesion ; GO:0007155 | inferred from biological aspect of ancestor with PANTHER:PTN002259349	extracellular matrix ; GO:0031012 | inferred from biological aspect of ancestor with PANTHER:PTN002259349 <newline> extracellular region ; GO:0005576 | inferred from high throughput direct assay	serine-type endopeptidase inhibitor activity ; GO:0004867 | inferred from electronic annotation with InterPro:IPR002223	TRUE
FBtr0082522;FBgn0037955;FBtr0082521;FBgn0037955;FBtr0082520;FBgn0037955;FBtr0082519;FBgn0037955	FBtr0082522;FBgn0037955;FBtr0082521;FBgn0037955;FBtr0082520;FBgn0037955;FBtr0082519;FBgn0037955	FBtr0082522	FBgn0037955	CG6950	Kyat	Kyat-PD	0.36008226	-0.402989864	450	51.201	13251000	4211600	0	22204000	18429000	7969700	17413000	5176900	530030	168460	0	888160	737170	318790	696510	207070	23.6596	23.48702	23.37136	23.88204	23.72806	23.53611	23.73169	21.79218	OTHER		kynurenine metabolic process ; GO:0070189 | inferred from electronic annotation with InterPro:IPR034612 <newline> biosynthetic process ; GO:0009058 | inferred from electronic annotation with InterPro:IPR004839	mitochondrion ; GO:0005739 | inferred from biological aspect of ancestor with PANTHER:PTN000203187 <newline> cytoplasm ; GO:0005737 | inferred from biological aspect of ancestor with PANTHER:PTN000203176	pyridoxal phosphate binding ; GO:0030170 | inferred from electronic annotation with InterPro:IPR004839 <newline> kynurenine-oxoglutarate transaminase activity ; GO:0016212 | inferred from biological aspect of ancestor with PANTHER:PTN000203176 <newline> cysteine-S-conjugate beta-lyase activity ; GO:0047804 | inferred from sequence or structural similarity with UniProtKB:Q16773	FALSE
FBtr0076003;FBgn0000592	FBtr0076003;FBgn0000592	FBtr0076003	FBgn0000592	CG6917	Est-6	Est-6-PA	0.970632091	-0.27015686	544	61.124	9089100000	2688200000	1.18E+10	9078800000	8226800000	9961500000	8719800000	7.43E+09	324610000	96008000	423000000	324240000	293820000	355770000	311420000	265210000	32.96153	33.12848	32.96642	32.56742	32.72797	32.80132	32.55218	32.46175	SP(Sec/SPI)	CS pos: 21-22. SNA-SD. Pr: 0.9480	ovulation ; GO:0030728 | traceable author statement <newline> sperm storage ; GO:0046693 | traceable author statement <newline> sperm competition ; GO:0046692 | NOT traceable author statement <newline> regulation of female receptivity, post-mating ; GO:0046008 | traceable author statement <newline> pheromone biosynthetic process ; GO:0042811 | inferred from direct assay inferred from mutant pheno…	extracellular space ; GO:0005615 | inferred from biological aspect of ancestor with PANTHER:PTN000168732 <newline> extracellular space ; GO:0005615 | inferred from high throughput direct assay <newline> extracellular region ; GO:0005576 | inferred from direct assay	short-chain carboxylesterase activity ; GO:0034338 | inferred from direct assay <newline> carboxylic ester hydrolase activity ; GO:0052689 | inferred from direct assay	TRUE
FBtr0290130;FBgn0036262	FBtr0290130;FBgn0036262	FBtr0290130	FBgn0036262	CG6910	CG6910	CG6910-PB	0.139181671	-0.308785439	292	34.214	18699000	1147300	18977000	21961000	8389100	13918000	6032100	12394000	1335600	81949	1355500	1568600	599220	994110	430860	885310	24.09997	20.97456	23.75959	23.99706	22.30808	23.76769	22.20561	23.31465	OTHER		oxidation-reduction process ; GO:0055114 | inferred from electronic annotation with InterPro:IPR007828 <newline> inositol catabolic process ; GO:0019310 | inferred from biological aspect of ancestor with PANTHER:PTN000287291	cytoplasm ; GO:0005737 | inferred from electronic annotation with InterPro:IPR007828	iron ion binding ; GO:0005506 | inferred from electronic annotation with InterPro:IPR007828 <newline> inositol oxygenase activity ; GO:0050113 | inferred from sequence or structural similarity with UniProtKB:Q9UGB7 <newline> inositol oxygenase activity ; GO:0050113 | inferred from biological aspect of ancestor with PANTHER:PTN000287291	FALSE
FBtr0083036;FBgn0038293;FBtr0083035;FBgn0038293;FBtr0083037;FBgn0038293	FBtr0083036;FBgn0038293;FBtr0083035;FBgn0038293;FBtr0083037;FBgn0038293	FBtr0083036	FBgn0266064	CG6904	GlyS	GlyS-PB	1.734034289	-0.713686943	689	79.233	176130000	76222000	180360000	197530000	89698000	127360000	169840000	175430000	5032200	2177800	5153000	5643800	2562800	3638800	4852500	5012300	27.449	27.90627	27.16461	27.16691	26.36923	26.62059	26.83545	27.00678	OTHER		glycogen biosynthetic process ; GO:0005978 | inferred from mutant phenotype <newline> glycophagy ; GO:0061723 | inferred from mutant phenotype <newline> positive regulation of glycogen catabolic process ; GO:0045819 | inferred from mutant phenotype <newline> glycogen biosynthetic process ; GO:0005978 | inferred from biological aspect of ancestor with PANTHER:PTN001300778 <newline> cellular respon…	cytoplasm ; GO:0005737 | inferred from biological aspect of ancestor with PANTHER:PTN001300778 <newline> cytoplasm ; GO:0005737 | inferred from direct assay	glycogen (starch) synthase activity ; GO:0004373 | inferred from biological aspect of ancestor with PANTHER:PTN001300778 <newline> glycogen (starch) synthase activity ; GO:0004373 | inferred from direct assay	FALSE
FBtr0301795;FBgn0004368;FBtr0070725;FBgn0004368;FBtr0301796;FBgn0004368;FBtr0301794;FBgn0004368;FBtr0301793;FBgn0004368;FBtr0070724;FBgn0004368	FBtr0301795;FBgn0004368;FBtr0070725;FBgn0004368;FBtr0301796;FBgn0004368;FBtr0301794;FBgn0004368;FBtr0301793;FBgn0004368;FBtr0070724;FBgn0004368	FBtr0070725	FBgn0004368	CG6899	Ptp4E	Ptp4E-RB	0.559607375	-0.542549133	1607	182.28	7888600	653100	6785700	7728800	7099900	2228000	2732300	2777100	95043	7868.7	81755	93118	85541	26843	32919	33459	21.72805	22.27659	22.41844	22.48819	21.42685	22.92929	21.19909	21.18584	OTHER		central nervous system development ; GO:0007417 | inferred from genetic interaction with Ptp10D <newline> branching involved in open tracheal system development ; GO:0060446 | inferred from mutant phenotype <newline> negative regulation of epidermal growth factor receptor signaling pathway ; GO:0042059 | inferred from genetic interaction with Egfr <newline> negative regulation of vascular endothe…	axon ; GO:0030424 | inferred from direct assay <newline> neuronal cell body ; GO:0043025 | inferred from direct assay <newline> apical plasma membrane ; GO:0016324 | inferred from direct assay	protein tyrosine phosphatase activity ; GO:0004725 | inferred from biological aspect of ancestor with PANTHER:PTN000439233 <newline> protein tyrosine phosphatase activity ; GO:0004725 | inferred from sequence or structural similarity with SGD:S000002389	FALSE
FBtr0075050;FBgn0040323	FBtr0075050;FBgn0040323	FBtr0075050	FBgn0040323	CG6895	GNBP1	GNBP1-PA	0.082159922	-0.04276228	492	55.314	81626000	26294000	90220000	82918000	114010000	99855000	107560000	74017000	3401100	1095600	3759200	3454900	4750600	4160600	4481800	3084000	26.26483	26.68686	26.13287	25.83145	26.24463	26.32072	26.03542	26.14418	SP(Sec/SPI)	CS pos: 19-20. TTA-YK. Pr: 0.8596	carbohydrate metabolic process ; GO:0005975 | inferred from electronic annotation with InterPro:IPR000757 <newline> defense response to Gram-negative bacterium ; GO:0050829 | NOT inferred from mutant phenotype <newline> defense response to Gram-positive bacterium ; GO:0050830 | inferred from mutant phenotype <newline> defense response to Gram-positive bacterium ; GO:0050830 | inferred from mutant…	extracellular space ; GO:0005615 | inferred from direct assay <newline> anchored component of plasma membrane ; GO:0046658 | inferred from direct assay <newline> extracellular region ; GO:0005576 | inferred from direct assay	pattern recognition receptor activity ; GO:0038187 | inferred from mutant phenotype <newline> protein binding ; GO:0005515 | inferred from physical interaction with PGRP-SA <newline> (1->3)-beta-D-glucan binding ; GO:0001872 | inferred from direct assay <newline> lipopolysaccharide binding ; GO:0001530 | inferred from direct assay <newline> pattern recognition receptor activity ; GO:0038187 | inf…	TRUE
FBtr0075058;FBgn0000261	FBtr0075058;FBgn0000261	FBtr0075058	FBgn0000261	CG6871	Cat	Cat-PA	1.631022742	-0.645300388	506	57.149	583180000	143680000	925160000	944310000	368070000	303150000	488640000	473350000	22430000	5526000	35583000	36320000	14156000	11660000	18794000	18206000	28.92499	29.32019	29.0749	29.12996	28.72211	27.88309	28.57105	28.69259	OTHER		oxidation-reduction process ; GO:0055114 | inferred from electronic annotation with InterPro:IPR011614, InterPro:IPR018028, InterPro:IPR020835, InterPro:IPR024711 <newline> regulation of synaptic plasticity ; GO:0048167 | inferred from mutant phenotype <newline> hydrogen peroxide catabolic process ; GO:0042744 | inferred from genetic interaction with ACOX1 <newline> response to hydrogen peroxide …	peroxisome ; GO:0005777 | inferred from biological aspect of ancestor with PANTHER:PTN000157252 <newline> cytoplasm ; GO:0005737 | inferred from biological aspect of ancestor with PANTHER:PTN000157250 <newline> mitochondrion ; GO:0005739 | inferred from biological aspect of ancestor with PANTHER:PTN000157252 <newline> peroxisome ; GO:0005777 | inferred from sequence or structural similarity with …	catalase activity ; GO:0004096 | inferred from direct assay <newline> catalase activity ; GO:0004096 | inferred from genetic interaction with ACOX1 <newline> catalase activity ; GO:0004096 | inferred from biological aspect of ancestor with PANTHER:PTN000157250 <newline> catalase activity ; GO:0004096 | inferred from mutant phenotype <newline> heme binding ; GO:0020037 | inferred from biological a…	FALSE
FBtr0084690;FBgn0004885;FBtr0084689;FBgn0004885	FBtr0084690;FBgn0004885;FBtr0084689;FBgn0004885	FBtr0084690	FBgn0004885	CG6863	tok	tok-PA	0.553256568	0.260940075	1464	165.22	426570000	60995000	476220000	411740000	524550000	559920000	537460000	376390000	7354600	1051600	8210800	7098900	9044000	9653900	9266500	6489400	28.56107	27.76104	28.64924	28.18839	28.69836	28.53412	28.65243	28.3186	OTHER		protein processing ; GO:0016485 | inferred from direct assay <newline> axon guidance ; GO:0007411 | inferred from mutant phenotype <newline> positive regulation of BMP signaling pathway ; GO:0030513 | inferred from genetic interaction with sog, tsg <newline> imaginal disc-derived wing vein morphogenesis ; GO:0008586 | inferred from mutant phenotype <newline> motor neuron axon guidance ; GO:000804…	extracellular space ; GO:0005615 | inferred from direct assay	zinc ion binding ; GO:0008270 | inferred from electronic annotation with InterPro:IPR006026 <newline> calcium ion binding ; GO:0005509 | inferred from electronic annotation with InterPro:IPR001881, InterPro:IPR018097 <newline> metalloendopeptidase activity ; GO:0004222 | inferred from direct assay	TRUE
FBtr0072479;FBgn0027786;FBtr0072478;FBgn0027786;FBtr0072477;FBgn0027786	FBtr0072479;FBgn0027786;FBtr0072478;FBgn0027786;FBtr0072477;FBgn0027786	FBtr0072479	FBgn0027786	CG6851	Mtch	Mtch-PC	0.713670915	-0.623313427	316	35.011	11168000	2365100	11320000	16634000	5771000	3580400	8626500	6422700	620440	131390	628910	924090	320610	198910	479250	356820	23.07038	22.21973	23.33606	23.40782	22.86064	21.8387	21.80703	23.03437	OTHER		-	-	-	FALSE
FBtr0083033;FBgn0038294;FBtr0302146;FBgn0038294;FBtr0302142;FBgn0038294;FBtr0083031;FBgn0038294;FBtr0302145;FBgn0038294;FBtr0302144;FBgn0038294;FBtr0302143;FBgn0038294;FBtr0083030;FBgn0038294;FBtr0083034;FBgn0038294;FBtr0083032;FBgn0038294	FBtr0083033;FBgn0038294;FBtr0302146;FBgn0038294;FBtr0302142;FBgn0038294;FBtr0083031;FBgn0038294;FBtr0302145;FBgn0038294;FBtr0302144;FBgn0038294	FBtr0083033	FBgn0038294	CG6803	Mf	Mf-PD	0.437679841	0.343474388	312	36.199	17201000	2852300	64792000	23668000	80573000	22362000	98399000	57578000	860070	142610	3239600	1183400	4028600	1118100	4919900	2878900	24.49039	25.20684	25.45017	24.7319	25.64727	24.51977	25.70812	25.37802	OTHER		-	A band ; GO:0031672 | inferred from direct assay <newline> striated muscle myosin thick filament ; GO:0005863 | inferred from high throughput direct assay	-	FALSE
FBtr0100321;FBgn0037913;FBtr0100323;FBgn0037913;FBtr0100320;FBgn0037913	FBtr0100321;FBgn0037913;FBtr0100323;FBgn0037913;FBtr0100320;FBgn0037913	FBtr0100321	FBgn0037913	CG6783	fabp	fabp-PB	1.427947918	0.673625469	130	14.502	320900000	53721000	351900000	460070000	598150000	442020000	473100000	679550000	45843000	7674400	50272000	65724000	85450000	63145000	67585000	97079000	28.22338	27.49106	28.08157	28.35363	28.88489	28.5687	28.32023	29.07033	OTHER		long-term memory ; GO:0007616 | inferred from mutant phenotype	cytosol ; GO:0005829 | inferred from high throughput direct assay <newline> nucleoplasm ; GO:0005654 | inferred from high throughput direct assay	lipid binding ; GO:0008289 | inferred from electronic annotation with InterPro:IPR000463, InterPro:IPR031259	FALSE
FBtr0100465;FBgn0037912;FBtr0100464;FBgn0037912;FBtr0100462;FBgn0037912;FBtr0100461;FBgn0037912	FBtr0100465;FBgn0037912;FBtr0100464;FBgn0037912;FBtr0100462;FBgn0037912;FBtr0100461;FBgn0037912	FBtr0100465	FBgn0037912	CG6782	sea	sea-PE	0.987084396	0.526251793	317	34.093	626750	4006400	5779600	8517500	16144000	11666000	13953000	19395000	29845	190780	275220	405590	768770	555500	664410	923590	23.15149	23.4438	22.36877	22.86948	23.59286	23.23234	23.25198	23.86136	OTHER		mitochondrial citrate transmembrane transport ; GO:0006843 | inferred from mutant phenotype <newline> mitochondrial citrate transmembrane transport ; GO:0006843 | inferred from biological aspect of ancestor with PANTHER:PTN000640552 <newline> citrate transport ; GO:0015746 | inferred from direct assay	Nebenkern ; GO:0016006 | inferred from direct assay <newline> mitochondrion ; GO:0005739 | inferred from direct assay	-	FALSE
FBtr0084410;FBgn0002622	FBtr0084410;FBgn0002622	FBtr0084410	FBgn0002622	CG6779	RpS3	RpS3-PA	0.353121184	-0.810434341	246	27.471	5093900	11076000	10536000	10426000	5741300	17106000	5523800	15660000	254700	553780	526790	521320	287060	855290	276190	783000	22.11415	25.1712	23.05651	21.2344	23.06534	20.78167	22.70895	21.77856	OTHER		translation ; GO:0006412 | inferred from electronic annotation with InterPro:IPR001351, InterPro:IPR005703 <newline> DNA repair ; GO:0006281 | inferred from direct assay <newline> mitotic cell cycle ; GO:0000278 | inferred from high throughput mutant phenotype <newline> negative regulation of neuron apoptotic process ; GO:0043524 | inferred from mutant phenotype <newline> cytoplasmic translation …	nuclear matrix ; GO:0016363 | inferred from direct assay <newline> cytosolic small ribosomal subunit ; GO:0022627 | traceable author statement <newline> cytosolic small ribosomal subunit ; GO:0022627 | inferred from biological aspect of ancestor with PANTHER:PTN000205057 <newline> nucleus ; GO:0005634 | inferred from direct assay <newline> nucleus ; GO:0005634 | inferred from biological aspect of…	RNA binding ; GO:0003723 | inferred from electronic annotation with InterPro:IPR004044, InterPro:IPR009019 <newline> oxidized purine nucleobase lesion DNA N-glycosylase activity ; GO:0008534 | inferred from direct assay <newline> structural constituent of ribosome ; GO:0003735 | traceable author statement <newline> structural constituent of ribosome ; GO:0003735 | inferred from high throughput di…	FALSE
FBtr0075632;FBgn0027088;FBtr0075633;FBgn0027088	FBtr0075632;FBgn0027088;FBtr0075633;FBgn0027088	FBtr0075632	FBgn0027088	CG6778	GlyRS	GlyRS-PA	1.217598366	-0.634828568	679	75.803	34015000	7970100	66979000	94486000	17438000	28822000	20827000	27632000	944850	221390	1860500	2624600	484400	800610	578520	767560	25.17969	24.59503	25.50761	25.6649	24.38357	24.67584	24.37928	24.96921	OTHER		mitochondrial glycyl-tRNA aminoacylation ; GO:0070150 | inferred from biological aspect of ancestor with PANTHER:PTN000078675 <newline> larval lymph gland hemopoiesis ; GO:0035167 | inferred from mutant phenotype <newline> glycyl-tRNA aminoacylation ; GO:0006426 | traceable author statement <newline> dendrite morphogenesis ; GO:0048813 | inferred from mutant phenotype <newline> glycyl-tRNA aminoa…	cytoplasm ; GO:0005737 | inferred from direct assay <newline> cytoplasm ; GO:0005737 | inferred from biological aspect of ancestor with PANTHER:PTN000078673 <newline> mitochondrion ; GO:0005739 | inferred from direct assay <newline> mitochondrion ; GO:0005739 | inferred from biological aspect of ancestor with PANTHER:PTN000078675 <newline> mitochondrion ; GO:0005739 | traceable author statement <…	ATP binding ; GO:0005524 | inferred from electronic annotation with InterPro:IPR000738, InterPro:IPR002314, InterPro:IPR002315 <newline> glycine-tRNA ligase activity ; GO:0004820 | inferred from biological aspect of ancestor with PANTHER:PTN000078673 <newline> glycine-tRNA ligase activity ; GO:0004820 | traceable author statement	FALSE
FBtr0076622;FBgn0035904	FBtr0076622;FBgn0035904	FBtr0076622	FBgn0035904	CG6776	GstO3	GstO3-PA	0.305034247	-0.166612625	241	27.722	73985000	19488000	79966000	128270000	69217000	101410000	63990000	117910000	5284700	1392000	5711900	9161900	4944100	7243900	4570700	8422200	25.81585	26.73647	26.19191	25.99686	26.2386	25.96338	25.72195	26.15072	OTHER		glutathione metabolic process ; GO:0006749 | inferred from direct assay <newline> oxidation-reduction process ; GO:0055114 | inferred from biological aspect of ancestor with PANTHER:PTN000883725	cytoplasm ; GO:0005737 | inferred from sequence or structural similarity with RGD:70952	glutathione dehydrogenase (ascorbate) activity ; GO:0045174 | inferred from direct assay <newline> glutathione transferase activity ; GO:0004364 | inferred from direct assay <newline> glutathione dehydrogenase (ascorbate) activity ; GO:0045174 | inferred from biological aspect of ancestor with PANTHER:PTN000883725 <newline> transferase activity, transferring sulfur-containing groups ; GO:0016782 …	FALSE
FBtr0076415;FBgn0036030;FBtr0076416;FBgn0036030	FBtr0076415;FBgn0036030;FBtr0076416;FBgn0036030	FBtr0076415	FBgn0036030	CG6767	Prps	Prps-PA	0.791136404	-1.348024368	350	38.279	55713000	25604000	68027000	88983000	24657000	9545600	11673000	16812000	3277300	1506100	4001600	5234300	1450400	561500	686650	988950	25.55617	26.06238	25.24605	25.46045	24.98338	24.92588	21.76171	25.26198	OTHER		ribonucleoside monophosphate biosynthetic process ; GO:0009156 | inferred from electronic annotation with InterPro:IPR000842 <newline> nucleoside metabolic process ; GO:0009116 | inferred from electronic annotation with InterPro:IPR000836 <newline> nucleotide biosynthetic process ; GO:0009165 | inferred from biological aspect of ancestor with PANTHER:PTN000025022 <newline> 5-phosphoribose 1-dipho…	cytoplasm ; GO:0005737 | inferred from biological aspect of ancestor with PANTHER:PTN000025022 <newline> ribose phosphate diphosphokinase complex ; GO:0002189 | inferred from biological aspect of ancestor with PANTHER:PTN000025022	magnesium ion binding ; GO:0000287 | inferred from electronic annotation with InterPro:IPR000842, InterPro:IPR005946 <newline> ATP binding ; GO:0005524 | inferred from biological aspect of ancestor with PANTHER:PTN000811384 <newline> ribose phosphate diphosphokinase activity ; GO:0004749 | inferred from sequence or structural similarity with UniProtKB:P60891 <newline> ribose phosphate diphosphoki…	FALSE
FBtr0084352;FBgn0039052	FBtr0084352;FBgn0039052	FBtr0084352	FBgn0039052	CG6733	CG6733	CG6733-PA	2.492656496	-0.619294167	401	44.925	346340000	98025000	442140000	382820000	219640000	231230000	268850000	255380000	18228000	5159200	23271000	20149000	11560000	12170000	14150000	13441000	28.24268	28.51785	28.27799	27.95283	27.47993	27.77806	27.6187	27.63748	OTHER		cellular amino acid metabolic process ; GO:0006520 | inferred from electronic annotation with InterPro:IPR010159	cytoplasm ; GO:0005737 | inferred from electronic annotation with InterPro:IPR010159	aminoacylase activity ; GO:0004046 | inferred from biological aspect of ancestor with PANTHER:PTN000110477	FALSE
FBtr0084349;FBgn0039049;FBtr0084348;FBgn0039049	FBtr0084349;FBgn0039049;FBtr0084348;FBgn0039049	FBtr0084349	FBgn0039049	CG6726	CG6726	CG6726-PA	0.542662897	-1.145731926	401	44.998	33287000	969020	49775000	48999000	15430000	25414000	13802000	15211000	1513100	44047	2262500	2227200	701370	1155200	627380	691390	24.95118	21.81025	25.15665	25.12908	22.64832	24.69694	22.28933	22.82964	OTHER		cellular amino acid metabolic process ; GO:0006520 | inferred from electronic annotation with InterPro:IPR010159	cytoplasm ; GO:0005737 | inferred from electronic annotation with InterPro:IPR010159	aminoacylase activity ; GO:0004046 | inferred from biological aspect of ancestor with PANTHER:PTN000110477	FALSE
FBtr0084165;FBgn0003867;FBtr0084164;FBgn0003867	FBtr0084165;FBgn0003867;FBtr0084164;FBgn0003867	FBtr0084165	FBgn0003867	CG6705	tsl	tsl-PB	0.342152574	-0.223583698	353	41.209	43708000	22393000	62833000	43046000	46957000	55863000	36264000	43419000	2300400	1178600	3307000	2265600	2471400	2940200	1908600	2285200	25.05792	26.21972	25.11482	25.13817	25.19483	25.1673	25.13214	25.14203	SP(Sec/SPI)	CS pos: 19-20. ADG-GR. Pr: 0.6314	terminal region determination ; GO:0007362 | inferred from mutant phenotype <newline> torso signaling pathway ; GO:0008293 | inferred from genetic interaction with tor <newline> positive regulation of apical constriction involved in ventral furrow formation ; GO:0110074 | inferred from mutant phenotype <newline> torso signaling pathway ; GO:0008293 | inferred from mutant phenotype <newline> embry…	extracellular space ; GO:0005615 | inferred from direct assay	signaling receptor activator activity ; GO:0030546 | inferred from direct assay <newline> torso binding ; GO:0005122 | inferred from direct assay	TRUE
FBtr0087056;FBgn0004580	FBtr0087056;FBgn0004580	FBtr0087056	FBgn0004580	CG6702	Cbp53E	Cbp53E-PA	1.320244453	-0.402443409	310	35.717	46371000	5085900	66187000	68505000	35850000	17888000	26626000	26565000	2727700	299170	3893300	4029700	2108800	1052300	1566200	1562700	25.08736	24.71429	25.34557	25.28863	24.87047	24.50652	24.67928	24.76981	OTHER		regulation of cytosolic calcium ion concentration ; GO:0051480 | inferred from biological aspect of ancestor with PANTHER:PTN001461922 <newline> regulation of long-term synaptic potentiation ; GO:1900271 | inferred from biological aspect of ancestor with PANTHER:PTN000463232 <newline> regulation of presynaptic cytosolic calcium ion concentration ; GO:0099509 | inferred from biological aspect of a…	type II terminal bouton ; GO:0061175 | inferred from direct assay <newline> terminal bouton ; GO:0043195 | inferred from biological aspect of ancestor with PANTHER:PTN000463232 <newline> neuron projection ; GO:0043005 | inferred from biological aspect of ancestor with PANTHER:PTN001461922 <newline> dendrite ; GO:0030425 | inferred from biological aspect of ancestor with PANTHER:PTN000463232 <newl…	calcium ion binding ; GO:0005509 | traceable author statement <newline> calcium ion binding ; GO:0005509 | inferred from biological aspect of ancestor with PANTHER:PTN001461922	FALSE
FBtr0087592;FBgn0013770;FBtr0087591;FBgn0013770;FBtr0087593;FBgn0013770	FBtr0087592;FBgn0013770;FBtr0087591;FBgn0013770;FBtr0087593;FBgn0013770	FBtr0087592	FBgn0013770	CG6692	Cp1	Cp1-PA	1.322049185	0.326319218	341	37.97	154210000	42619000	144190000	212470000	174830000	169690000	248790000	193940000	10281000	2841300	9612700	14165000	11656000	11312000	16586000	12929000	27.22002	26.80673	26.75913	27.23032	27.32989	27.29483	27.2826	27.41418	SP(Sec/SPI)	CS pos: 18-19. AQA-VS. Pr: 0.5315	proteolysis ; GO:0006508 | inferred from direct assay <newline> immune response ; GO:0006955 | inferred from biological aspect of ancestor with PANTHER:PTN001391516 <newline> proteolysis involved in cellular protein catabolic process ; GO:0051603 | inferred from biological aspect of ancestor with PANTHER:PTN000274640 <newline> proteolysis ; GO:0006508 | inferred from direct assay inferred from mu…	lysosome ; GO:0005764 | inferred from biological aspect of ancestor with PANTHER:PTN000274640 <newline> extracellular space ; GO:0005615 | inferred from biological aspect of ancestor with PANTHER:PTN000274640 <newline> fusome ; GO:0045169 | inferred from direct assay <newline> lysosome ; GO:0005764 | inferred from direct assay	peptidase activity ; GO:0008233 | inferred from direct assay <newline> cysteine-type peptidase activity ; GO:0008234 | inferred from direct assay <newline> cysteine-type endopeptidase activity ; GO:0004197 | inferred from biological aspect of ancestor with PANTHER:PTN000274640 <newline> cysteine-type endopeptidase activity ; GO:0004197 | inferred from direct assay	TRUE
FBtr0083140;FBgn0038299	FBtr0083140;FBgn0038299	FBtr0083140	FBgn0038299	CG6687	Spn88Eb	Spn88Eb-PA	2.929102346	3.203113079	426	48.775	11459000	5831000	4809800	10171000	100990000	119040000	176600000	131320000	458380	233240	192390	406840	4039700	4761700	7064100	5252700	23.44935	23.98746	22.48562	23.32224	25.18007	26.63312	27.13614	27.10779	SP(Sec/SPI)	CS pos: 19-20. IAA-LD. Pr: 0.5295	regulation of stem cell division ; GO:2000035 | inferred from mutant phenotype <newline> epithelium regeneration ; GO:1990399 | inferred from mutant phenotype <newline> response to fungus ; GO:0009620 | inferred from high throughput expression pattern <newline> negative regulation of endopeptidase activity ; GO:0010951 | inferred from biological aspect of ancestor with PANTHER:PTN000156123 <newli…	extracellular space ; GO:0005615 | inferred from sequence model <newline> extracellular space ; GO:0005615 | inferred from biological aspect of ancestor with PANTHER:PTN000156123	serine-type endopeptidase inhibitor activity ; GO:0004867 | inferred from biological aspect of ancestor with PANTHER:PTN000156123	TRUE
FBtr0074842;FBgn0036968;FBtr0074841;FBgn0036968	FBtr0074842;FBgn0036968;FBtr0074841;FBgn0036968	FBtr0074842	FBgn0262057	CG6680	Spn77Ba	Spn77Ba-PB	0.269693453	-0.160032272	450	50.162	497790000	2.95E+08	609770000	622530000	465840000	425630000	523540000	525720000	24890000	14750000	30488000	31126000	23292000	21282000	26177000	26286000	28.70787	29.59811	28.72136	28.67351	28.91168	28.88919	28.48788	28.77197	SP(Sec/SPI)	CS pos: 24-25. CSA-DP. Pr: 0.8916	negative regulation of proteolysis ; GO:0045861 | inferred from sequence model <newline> negative regulation of melanization defense response ; GO:0035009 | inferred from mutant phenotype <newline> negative regulation of endopeptidase activity ; GO:0010951 | inferred from biological aspect of ancestor with PANTHER:PTN000156123	extracellular space ; GO:0005615 | inferred from biological aspect of ancestor with PANTHER:PTN000156123 <newline> extracellular space ; GO:0005615 | inferred from direct assay	serine-type endopeptidase inhibitor activity ; GO:0004867 | inferred from biological aspect of ancestor with PANTHER:PTN000156123	TRUE
FBtr0076653;FBgn0035906	FBtr0076653;FBgn0035906	FBtr0076653	FBgn0035906	CG6673	GstO2	GstO2-PB	0.015712914	0.0260396	250	28.725	146310000	9379300	158450000	198280000	87171000	104300000	72484000	75936000	10451000	669950	11318000	14163000	6226500	7449900	5177400	5424000	26.7082	24.70071	26.87795	27.03244	26.16137	26.69086	26.18187	26.38936	OTHER		defense response to Gram-negative bacterium ; GO:0050829 | inferred from high throughput mutant phenotype <newline> glutathione metabolic process ; GO:0006749 | inferred from direct assay <newline> oxidation-reduction process ; GO:0055114 | inferred from biological aspect of ancestor with PANTHER:PTN000883725 <newline> negative regulation of innate immune response ; GO:0045824 | inferred from hig…	mitochondrion ; GO:0005739 | inferred from direct assay <newline> cytoplasm ; GO:0005737 | inferred from direct assay <newline> cytoplasm ; GO:0005737 | inferred from sequence or structural similarity with RGD:70952	glutathione dehydrogenase (ascorbate) activity ; GO:0045174 | inferred from direct assay <newline> transferase activity, transferring sulfur-containing groups ; GO:0016782 | inferred from direct assay <newline> glutathione dehydrogenase (ascorbate) activity ; GO:0045174 | inferred from biological aspect of ancestor with PANTHER:PTN000883725 <newline> protein homodimerization activity ; GO:0042803…	FALSE
FBtr0082372;FBgn0037873	FBtr0082372;FBgn0037873	FBtr0082372	FBgn0037873	CG6666	SdhC	SdhC-PA	1.226112697	-0.74753952	171	18.526	375400000	127970000	423380000	98415000	136180000	182450000	362690000	187890000	46925000	15997000	52922000	12302000	17022000	22806000	45336000	23486000	27.60633	28.59067	28.01345	28.29356	26.90231	27.13399	28.03249	27.44506	OTHER		determination of adult lifespan ; GO:0008340 | inferred from mutant phenotype <newline> mitochondrial electron transport, succinate to ubiquinone ; GO:0006121 | inferred from biological aspect of ancestor with PANTHER:PTN000104658 <newline> mitochondrial electron transport, succinate to ubiquinone ; GO:0006121 | inferred from mutant phenotype <newline> tricarboxylic acid cycle ; GO:0006099 | infe…	mitochondrial respiratory chain complex II, succinate dehydrogenase complex (ubiquinone) ; GO:0005749 | inferred from sequence or structural similarity with UniProtKB:Q99643 <newline> mitochondrion ; GO:0005739 | inferred from biological aspect of ancestor with PANTHER:PTN000104658 <newline> mitochondrial respiratory chain complex II, succinate dehydrogenase complex (ubiquinone) ; GO:0005749 | in…	electron transfer activity ; GO:0009055 | inferred from electronic annotation with InterPro:IPR018495 <newline> succinate dehydrogenase (ubiquinone) activity ; GO:0008177 | inferred from sequence or structural similarity with UniProtKB:Q99643	FALSE
FBtr0100584;FBgn0004363;FBtr0080183;FBgn0004363;FBtr0080182;FBgn0004363	FBtr0100584;FBgn0004363;FBtr0080183;FBgn0004363;FBtr0080182;FBgn0004363	FBtr0100584	FBgn0004363	CG6647	porin	porin-PC	0.812676212	-0.472383499	282	30.55	2538800000	458790000	2936300000	3591300000	1870500000	1259800000	3291400000	1957100000	141040000	25488000	163130000	199520000	103920000	69986000	182850000	108730000	31.28256	30.51512	31.1811	31.24121	30.57524	30.00584	31.10812	30.64126	OTHER		anion transmembrane transport ; GO:0098656 | inferred from electronic annotation with InterPro:IPR001925 <newline> ion transport ; GO:0006811 | inferred from direct assay <newline> mitochondrial transport ; GO:0006839 | inferred from sequence or structural similarity with UniProtKB:P21796 <newline> negative regulation of calcium import into the mitochondrion ; GO:0110099 | inferred from mutant ph…	mitochondrial outer membrane ; GO:0005741 | inferred from biological aspect of ancestor with PANTHER:PTN000201897 <newline> mitochondrion ; GO:0005739 | inferred from high throughput direct assay <newline> mitochondrial outer membrane ; GO:0005741 | inferred from sequence or structural similarity with UniProtKB:P21796 <newline> Nebenkern ; GO:0016006 | inferred from direct assay <newline> mitocho…	voltage-gated anion channel activity ; GO:0008308 | inferred from biological aspect of ancestor with PANTHER:PTN000201897 <newline> voltage-gated anion channel activity ; GO:0008308 | inferred from direct assay <newline> voltage-gated anion channel activity ; GO:0008308 | inferred from sequence or structural similarity with UniProtKB:P21796	FALSE
FBtr0081004;FBgn0032638	FBtr0081004;FBgn0032638	FBtr0081004	FBgn0032638	CG6639	SPH93	SPH93-PA	2.05656045	2.523670197	494	53.182	0	0	0	0	24519000	49511000	121540000	58359000	0	0	0	0	1290500	2605800	6396700	3071500	23.41765	24.55421	22.20149	21.8978	25.02369	25.27555	26.21193	25.65466	SP(Sec/SPI)	CS pos: 20-21. GNA-CR. Pr: 0.8259	defense response to Gram-positive bacterium ; GO:0050830 | inferred from expression pattern <newline> proteolysis ; GO:0006508 | inferred from biological aspect of ancestor with PANTHER:PTN001207268	extracellular space ; GO:0005615 | inferred from biological aspect of ancestor with PANTHER:PTN001207268	serine-type endopeptidase activity ; GO:0004252 | NOT inferred from key residues <newline> serine-type endopeptidase activity ; GO:0004252 | inferred from biological aspect of ancestor with PANTHER:PTN001207268	TRUE
FBtr0075773;FBgn0026418;FBtr0075772;FBgn0026418;FBtr0075771;FBgn0026418	FBtr0075773;FBgn0026418;FBtr0075772;FBgn0026418;FBtr0075771;FBgn0026418	FBtr0075773	FBgn0026418	CG6603	Hsc70Cb	Hsc70Cb-PC	0.337073599	0.134657383	804	88.5	67493000	20970000	102910000	134340000	82639000	70372000	67599000	119690000	1436000	446160	2189600	2858300	1758300	1497300	1438300	2546500	26.06044	25.78219	26.106	26.28829	26.00592	26.13737	26.04247	26.58978	OTHER		-	cytoplasm ; GO:0005737 | inferred from high throughput direct assay <newline> nucleus ; GO:0005634 | inferred from high throughput direct assay <newline> cytosol ; GO:0005829 | inferred from high throughput direct assay <newline> nucleus ; GO:0005634 | inferred from biological aspect of ancestor with PANTHER:PTN000452854 <newline> cytosol ; GO:0005829 | inferred from biological aspect of ancestor…	-	FALSE
FBtr0082290;FBgn0011768	FBtr0082290;FBgn0011768	FBtr0082290	FBgn0011768	CG6598	Fdh	Fdh-PA	0.753079164	-0.261956692	379	40.389	85469000	31893000	94596000	108850000	87363000	65690000	64440000	81032000	4748300	1771800	5255300	6047000	4853500	3649400	3580000	4501800	26.14845	26.53371	26.26084	26.16796	26.08113	25.9278	25.67759	26.37662	OTHER		ethanol oxidation ; GO:0006069 | inferred from electronic annotation with InterPro:IPR014183 <newline> regulation of peptidyl-cysteine S-nitrosylation ; GO:2000169 | inferred from mutant phenotype <newline> regulation of nitric oxide metabolic process ; GO:0080164 | inferred by curator from GO:0080007 <newline> formaldehyde catabolic process ; GO:0046294 | inferred from biological aspect of ances…	cytosol ; GO:0005829 | inferred from biological aspect of ancestor with PANTHER:PTN000191653	octanol dehydrogenase activity ; GO:0004552 | inferred from direct assay <newline> formaldehyde dehydrogenase activity ; GO:0018467 | inferred from sequence or structural similarity with UniProtKB:P11766 <newline> S-(hydroxymethyl)glutathione dehydrogenase activity ; GO:0051903 | inferred from direct assay <newline> S-(hydroxymethyl)glutathione dehydrogenase activity ; GO:0051903 | inferred from …	FALSE
FBtr0300036;FBgn0000634;FBtr0083332;FBgn0000634;FBtr0083333;FBgn0000634;FBtr0083334;FBgn0000634;FBtr0112803;FBgn0000634;FBtr0300037;FBgn0000634	FBtr0300036;FBgn0000634;FBtr0083332;FBgn0000634;FBtr0083333;FBgn0000634;FBtr0083334;FBgn0000634;FBtr0112803;FBgn0000634;FBtr0300037;FBgn0000634	FBtr0300036	FBgn0285925	CG6588	Fas1	Fas1-PE	3.669701249	0.557870388	624	69.486	302740000	89699000	428930000	391660000	478730000	511150000	730830000	361460000	9173800	2718200	12998000	11868000	14507000	15489000	22146000	10953000	28.18187	28.0425	28.16413	27.99825	28.68375	28.69869	28.73934	28.49644	SP(Sec/SPI)	CS pos: 20-21. AAA-AD. Pr: 0.4310	extracellular matrix organization ; GO:0030198 | inferred from biological aspect of ancestor with PANTHER:PTN000855676 <newline> axon guidance ; GO:0007411 | inferred from genetic interaction with Abl <newline> calcium-independent cell-cell adhesion via plasma membrane cell-adhesion molecules ; GO:0016338 | inferred from direct assay <newline> homophilic cell adhesion via plasma membrane adhesion…	plasma membrane ; GO:0005886 | inferred from high throughput direct assay <newline> plasma membrane ; GO:0005886 | inferred from direct assay <newline> extracellular space ; GO:0005615 | inferred from biological aspect of ancestor with PANTHER:PTN000096377 <newline> extracellular matrix ; GO:0031012 | inferred from biological aspect of ancestor with PANTHER:PTN000855676	cell adhesion molecule binding ; GO:0050839 | inferred from direct assay <newline> cell adhesion molecule binding ; GO:0050839 | inferred from biological aspect of ancestor with PANTHER:PTN000855676	TRUE
FBtr0273342;FBgn0032422	FBtr0273342;FBgn0032422	FBtr0273342	FBgn0032422	CG6579	atilla	atilla-PB	1.410435654	0.677833557	143	15.387	55885000	8560400	44855000	63479000	104520000	569020000	522610000	61413000	5080500	778220	4077700	5770800	9501800	51729000	47510000	5583000	26.92852	26.38874	26.73879	26.63962	27.31544	27.461	27.87537	26.75519	SP(Sec/SPI)	CS pos: 21-22. ASA-IK. Pr: 0.9607	positive regulation of voltage-gated potassium channel activity ; GO:1903818 | inferred from electronic annotation with InterPro:IPR031424 <newline> sleep ; GO:0030431 | inferred from electronic annotation with InterPro:IPR031424 <newline> regulation of synaptic transmission, cholinergic ; GO:0032222 | inferred from electronic annotation with InterPro:IPR031424 <newline> biological_process ; GO:0…	cellular_component ; GO:0005575 | no biological data available	GPI anchor binding ; GO:0034235 | inferred from electronic annotation with InterPro:IPR031424 <newline> molecular_function ; GO:0003674 | no biological data available	FALSE
FBtr0087644;FBgn0033879;FBtr0087643;FBgn0033879	FBtr0087644;FBgn0033879;FBtr0087643;FBgn0033879	FBtr0087644	FBgn0033879	CG6543	Echs1	Echs1-PB	1.112434722	-0.270486355	295	31.582	33645000	6546800	62410000	66959000	16657000	36467000	19356000	33931000	1869200	363710	3467200	3719900	925360	2025900	1075300	1885100	24.81348	24.80386	25.14394	25.23301	24.61947	24.88535	24.64251	24.76501	OTHER		fatty acid beta-oxidation ; GO:0006635 | inferred from sequence or structural similarity with UniProtKB:P30084 <newline> fatty acid beta-oxidation ; GO:0006635 | inferred from biological aspect of ancestor with PANTHER:PTN000941828	mitochondrion ; GO:0005739 | inferred from high throughput direct assay <newline> mitochondrial matrix ; GO:0005759 | inferred from sequence or structural similarity with UniProtKB:P30084 <newline> mitochondrion ; GO:0005739 | inferred from biological aspect of ancestor with PANTHER:PTN000235143	enoyl-CoA hydratase activity ; GO:0004300 | inferred from sequence or structural similarity with UniProtKB:P30084 <newline> enoyl-CoA hydratase activity ; GO:0004300 | inferred from biological aspect of ancestor with PANTHER:PTN000941828	FALSE
FBtr0080465;FBgn0032509	FBtr0080465;FBgn0032509	FBtr0080465	FBgn0032509	CG6523	CG6523	CG6523-PA	0.187025166	-0.173439503	216	23.631	54868000	1394300	53073000	75671000	38737000	18466000	34324000	56860000	4572400	116190	4422800	6305900	3228100	1538800	2860300	4738300	25.48517	24.08357	25.29344	25.52821	24.97592	24.56796	25.01763	25.13512	OTHER		cell redox homeostasis ; GO:0045454 | inferred from electronic annotation with InterPro:IPR002109, InterPro:IPR013766 <newline> cellular iron ion homeostasis ; GO:0006879 | inferred from biological aspect of ancestor with PANTHER:PTN000033619	nucleus ; GO:0005634 | inferred from biological aspect of ancestor with PANTHER:PTN000033619 <newline> cytosol ; GO:0005829 | inferred from biological aspect of ancestor with PANTHER:PTN000033619	electron transfer activity ; GO:0009055 | inferred from electronic annotation with InterPro:IPR002109 <newline> protein disulfide oxidoreductase activity ; GO:0015035 | inferred from electronic annotation with InterPro:IPR002109	FALSE
FBtr0075252;FBgn0036702;FBtr0075251;FBgn0036702	FBtr0075252;FBgn0036702;FBtr0075251;FBgn0036702	FBtr0075252	FBgn0036702	CG6512	CG6512	CG6512-PB	0.571911097	-0.407183647	697	76.066	17372000	9544800	29544000	34892000	34043000	43180000	37255000	47426000	445420	244740	757540	894670	872910	1107200	955240	1216100	24.79447	25.29077	24.50415	24.76116	23.67786	24.34503	25.05681	24.64213	OTHER		mitochondrial protein processing ; GO:0034982 | inferred from biological aspect of ancestor with PANTHER:PTN000554085 <newline> mitochondrial fusion ; GO:0008053 | inferred from biological aspect of ancestor with PANTHER:PTN000554085 <newline> proteolysis ; GO:0006508 | inferred from sequence or structural similarity with UniProtKB:Q9Y4W6 <newline> cristae formation ; GO:0042407 | inferred from b…	integral component of membrane ; GO:0016021 | inferred from electronic annotation with InterPro:IPR011546 <newline> mitochondrion ; GO:0005739 | inferred from sequence or structural similarity with UniProtKB:Q9Y4W6 <newline> mitochondrial inner membrane ; GO:0005743 | inferred from biological aspect of ancestor with PANTHER:PTN000554085	ATP binding ; GO:0005524 | inferred from electronic annotation with InterPro:IPR000642, InterPro:IPR003959, InterPro:IPR003960, InterPro:IPR011546 <newline> zinc ion binding ; GO:0008270 | inferred from electronic annotation with InterPro:IPR011546 <newline> metalloendopeptidase activity ; GO:0004222 | inferred from sequence or structural similarity with UniProtKB:Q9Y4W6	FALSE
FBtr0086947;FBgn0010409	FBtr0086947;FBgn0010409	FBtr0086947	FBgn0010409	CG6510	RpL18A	RpL18A-PA	0.724459113	-1.141078949	177	21.029	15418000	16519000	17823000	22192000	25001000	10076000	22143000	15886000	1541800	1651900	1782300	2219200	2500100	1007600	2214300	1588600	23.20626	24.59174	23.54286	23.8375	21.94678	22.96421	21.21089	24.49216	OTHER		translation ; GO:0006412 | inferred from electronic annotation with InterPro:IPR021138, InterPro:IPR023573 <newline> cytoplasmic translation ; GO:0002181 | traceable author statement	cytosolic large ribosomal subunit ; GO:0022625 | traceable author statement <newline> cytosolic large ribosomal subunit ; GO:0022625 | inferred from biological aspect of ancestor with PANTHER:PTN000006274	structural constituent of ribosome ; GO:0003735 | inferred from electronic annotation with InterPro:IPR021138, InterPro:IPR023573 <newline> structural constituent of ribosome ; GO:0003735 | traceable author statement	FALSE
FBtr0077040;FBgn0250815	FBtr0077040;FBgn0250815	FBtr0077040	FBgn0250815	CG6467	Jon65Aiv	Jon65Aiv-PA	0.641548848	0.938191414	271	28.016	20177000	24614000	56940000	61808000	93896000	63349000	85736000	56461000	1552100	1893400	4380000	4754500	7222800	4873000	6595100	4343100	24.43135	25.77774	24.95327	22.55271	25.51818	25.25083	25.67882	25.02001	SP(Sec/SPI)	CS pos: 15-16. ASA-FP. Pr: 0.7863	proteolysis ; GO:0006508 | inferred from electronic annotation with InterPro:IPR001254, InterPro:IPR001314, InterPro:IPR018114 <newline> proteolysis ; GO:0006508 | inferred from sequence model	-	serine-type endopeptidase activity ; GO:0004252 | inferred from electronic annotation with InterPro:IPR001254, InterPro:IPR001314, InterPro:IPR018114 <newline> serine-type endopeptidase activity ; GO:0004252 | inferred from sequence model	FALSE
FBtr0076276;FBgn0047038	FBtr0076276;FBgn0047038	FBtr0076276	FBgn0047038	CG6463	ND-13B	ND-13B-PA	0.934132666	-0.648130894	124	13.788	174730000	45027000	274530000	301140000	109970000	91083000	245360000	120430000	21842000	5628300	34316000	37642000	13747000	11385000	30670000	15054000	27.25323	27.0503	27.83545	27.62909	26.57183	26.23242	27.65928	26.71201	OTHER		mitochondrial electron transport, NADH to ubiquinone ; GO:0006120 | inferred from sequence or structural similarity with UniProtKB:Q16718 <newline> respiratory electron transport chain ; GO:0022904 | inferred from biological aspect of ancestor with PANTHER:PTN000291682	mitochondrial respiratory chain complex I ; GO:0005747 | inferred from sequence or structural similarity with UniProtKB:Q16718 <newline> mitochondrial respiratory chain complex I ; GO:0005747 | inferred from biological aspect of ancestor with PANTHER:PTN000291682	NADH dehydrogenase activity ; GO:0003954 | inferred from sequence or structural similarity with UniProtKB:Q16718 <newline> NADH dehydrogenase (ubiquinone) activity ; GO:0008137 | inferred from biological aspect of ancestor with PANTHER:PTN000291682	FALSE
FBtr0086892;FBgn0034259	FBtr0086892;FBgn0034259	FBtr0086892	FBgn0034259	CG6459	P32	P32-PA	1.51150052	-0.93510294	263	28.975	88416000	13467000	109200000	105970000	27019000	15108000	39020000	64565000	6801200	1035900	8399600	8151600	2078400	1162200	3001500	4966600	26.27193	25.43692	26.27001	25.95868	24.62578	24.54445	25.50758	25.51932	OTHER		sperm chromatin decondensation ; GO:0035041 | inferred from direct assay <newline> positive regulation of mitochondrial translation ; GO:0070131 | inferred from biological aspect of ancestor with PANTHER:PTN000088828 <newline> chromatin remodeling ; GO:0006338 | inferred from direct assay <newline> nucleosome assembly ; GO:0006334 | inferred from direct assay <newline> fertilization, exchange of …	mitochondrion ; GO:0005739 | inferred from biological aspect of ancestor with PANTHER:PTN000088828 <newline> nucleus ; GO:0005634 | inferred from direct assay <newline> mitochondrion ; GO:0005739 | inferred from direct assay <newline> mitochondrion ; GO:0005739 | inferred from high throughput direct assay <newline> mitochondrial matrix ; GO:0005759 | inferred from sequence or structural similarit…	translation activator activity ; GO:0008494 | inferred from biological aspect of ancestor with PANTHER:PTN000088828 <newline> histone binding ; GO:0042393 | inferred from direct assay <newline> mitochondrial ribosome binding ; GO:0097177 | inferred from biological aspect of ancestor with PANTHER:PTN000088828 <newline> mRNA binding ; GO:0003729 | inferred from biological aspect of ancestor with PA…	FALSE
FBtr0077038;FBgn0040060	FBtr0077038;FBgn0040060	FBtr0077038	FBgn0040060	CG6457	yip7	yip7-PA	0.684457665	0.883676052	270	28.295	6054100	6662000	9547800	11041000	42067000	50971000	40729000	25806000	605410	666200	954780	1104100	4206700	5097100	4072900	2580600	24.10805	24.53101	21.92296	24.34313	24.76926	24.92601	24.28369	24.46089	SP(Sec/SPI)	CS pos: 16-17. ASA-GL. Pr: 0.7465	proteolysis ; GO:0006508 | inferred from electronic annotation with InterPro:IPR001254, InterPro:IPR001314, InterPro:IPR018114 <newline> proteolysis ; GO:0006508 | inferred from sequence model	-	serine-type endopeptidase activity ; GO:0004252 | inferred from electronic annotation with InterPro:IPR001254, InterPro:IPR001314, InterPro:IPR018114 <newline> serine-type endopeptidase activity ; GO:0004252 | inferred from sequence model	FALSE
FBtr0290271;FBgn0019960;FBtr0084189;FBgn0019960	FBtr0290271;FBgn0019960	FBtr0290271	FBgn0019960	CG6455	Mitofilin	Mitofilin-PC	1.378187405	-0.551798344	739	82.013	246670000	76181000	257970000	341040000	147160000	119340000	297910000	157220000	5873000	1813800	6142200	8120000	3503900	2841500	7093100	3743300	27.70213	28.00501	27.57723	27.80101	27.06487	26.861	27.76553	27.18679	OTHER		cristae formation ; GO:0042407 | inferred from biological aspect of ancestor with PANTHER:PTN000395816 <newline> mitochondrion morphogenesis ; GO:0070584 | inferred from mutant phenotype <newline> mitochondrion morphogenesis ; GO:0070584 | inferred from biological aspect of ancestor with PANTHER:PTN000395816 <newline> mitochondrion organization ; GO:0007005 | inferred from mutant phenotype	mitochondrion ; GO:0005739 | inferred from high throughput direct assay <newline> mitochondrion ; GO:0005739 | inferred from direct assay <newline> cytoplasm ; GO:0005737 | inferred from direct assay <newline> mitochondrial inner membrane ; GO:0005743 | inferred from sequence or structural similarity with UniProtKB:Q16891 <newline> MICOS complex ; GO:0061617 | inferred from biological aspect of a…	protein kinase binding ; GO:0019901 | inferred from physical interaction with Pink1 <newline> ATP-dependent protein binding ; GO:0043008 | inferred from physical interaction with Pink1	FALSE
FBtr0302161;FBgn0016059;FBtr0086891;FBgn0016059;FBtr0086890;FBgn0016059	FBtr0302161;FBgn0016059;FBtr0086891;FBgn0016059;FBtr0086890;FBgn0016059	FBtr0302161	FBgn0016059	CG6446	Sema1b	Sema1b-PC	2.675556659	0.759274006	770	85.197	13589000	9386000	22838000	28350000	59108000	63800000	90015000	47840000	388250	268170	652520	809990	1688800	1822900	2571900	1366900	24.59599	24.90343	24.75108	24.64658	25.7662	25.55286	25.47883	25.1363	OTHER		negative regulation of axon extension involved in axon guidance ; GO:0048843 | inferred from biological aspect of ancestor with PANTHER:PTN000867340 <newline> axon guidance ; GO:0007411 | inferred from biological aspect of ancestor with PANTHER:PTN000112368 <newline> negative chemotaxis ; GO:0050919 | inferred from biological aspect of ancestor with PANTHER:PTN000744245 <newline> neural crest cel…	cytosol ; GO:0005829 | inferred from high throughput direct assay <newline> extracellular space ; GO:0005615 | inferred from biological aspect of ancestor with PANTHER:PTN000744245	semaphorin receptor binding ; GO:0030215 | inferred from biological aspect of ancestor with PANTHER:PTN000112368 <newline> chemorepellent activity ; GO:0045499 | inferred from biological aspect of ancestor with PANTHER:PTN000867340	TRUE
FBtr0300788;FBgn0038922;FBtr0084190;FBgn0038922	FBtr0300788;FBgn0038922;FBtr0084190;FBgn0038922	FBtr0300788	FBgn0038922	CG6439	Idh3b	Idh3b-PB	1.31776661	-0.648204803	370	40.381	820670000	219420000	893600000	1174400000	426740000	339900000	998950000	638300000	45593000	12190000	49644000	65243000	23708000	18883000	55497000	35461000	29.51822	29.21294	29.58517	29.62654	28.48258	28.41716	29.46443	28.98587	OTHER		ecdysone-mediated induction of salivary gland cell autophagic cell death ; GO:0035072 | inferred from mutant phenotype <newline> salivary gland cell autophagic cell death ; GO:0035071 | inferred from mutant phenotype <newline> tricarboxylic acid cycle ; GO:0006099 | inferred from biological aspect of ancestor with PANTHER:PTN000216787 <newline> tricarboxylic acid cycle ; GO:0006099 | inferred fro…	mitochondrial matrix ; GO:0005759 | inferred from direct assay <newline> mitochondrion ; GO:0005739 | inferred from biological aspect of ancestor with PANTHER:PTN000216786	isocitrate dehydrogenase (NAD+) activity ; GO:0004449 | traceable author statement <newline> isocitrate dehydrogenase (NAD+) activity ; GO:0004449 | inferred from biological aspect of ancestor with PANTHER:PTN000216787	FALSE
FBtr0087042;FBgn0034162	FBtr0087042;FBgn0034162	FBtr0087042	FBgn0034162	CG6426	CG6426	CG6426-PA	0.949276717	0.918881893	161	17.311	667630000	90770000	897360000	848930000	1088200000	1317300000	1439900000	1074200000	95376000	12967000	128190000	121280000	155460000	188190000	205690000	153460000	29.36047	27.47189	29.62763	29.1667	29.61711	30.01358	29.85915	29.81238	SP(Sec/SPI)	CS pos: 26-27. IQA-QD. Pr: 0.8921	multicellular organism reproduction ; GO:0032504 | inferred from high throughput expression pattern <newline> defense response to Gram-negative bacterium ; GO:0050829 | inferred from sequence or structural similarity with UniProtKB:P00697	extracellular space ; GO:0005615 | inferred from high throughput direct assay	lysozyme activity ; GO:0003796 | inferred from sequence or structural similarity with UniProtKB:P00697 <newline> lysozyme activity ; GO:0003796 | inferred from biological aspect of ancestor with PANTHER:PTN000878369	TRUE
FBtr0076273;FBgn0036106	FBtr0076273;FBgn0036106	FBtr0076273	FBgn0036106	CG6409	CG6409	CG6409-PA	0.305641887	0.283972263	360	40.323	1143900000	111520000	985490000	568520000	1075300000	574650000	727620000	229480000	57195000	5576100	49275000	28426000	53765000	28732000	36381000	11474000	29.59786	28.55039	29.13465	28.61894	29.88433	29.54786	29.13494	28.47061	SP(Sec/SPI)	CS pos: 16-17. CHA-AP. Pr: 0.9500	-	-	-	FALSE
FBtr0084603;FBgn0259685;FBtr0111008;FBgn0259685	FBtr0084603;FBgn0259685;FBtr0111008;FBgn0259685	FBtr0084603	FBgn0259685	CG6383	crb	crb-PA	0.035326928	-0.080177307	2146	233.57	11371000	2822700	21117000	15854000	4168000	3435600	2977600	0	135370	33603	251390	188740	49619	40901	35447	0	23.95766	20.99441	23.83065	23.2096	23.05428	22.49372	23.91695	22.20666	OTHER		establishment or maintenance of polarity of embryonic epithelium ; GO:0016332 | inferred from mutant phenotype <newline> establishment or maintenance of cell polarity ; GO:0007163 | inferred from mutant phenotype <newline> cell morphogenesis involved in Malpighian tubule morphogenesis ; GO:0061336 | inferred from mutant phenotype <newline> zonula adherens assembly ; GO:0045186 | inferred from mut…	nucleus ; GO:0005634 | inferred from high throughput direct assay <newline> apical plasma membrane ; GO:0016324 | inferred from direct assay <newline> plasma membrane ; GO:0005886 | inferred from direct assay <newline> plasma membrane ; GO:0005886 | inferred from high throughput direct assay <newline> rhabdomere ; GO:0016028 | inferred from direct assay <newline> subapical complex ; GO:0035003 | …	calcium ion binding ; GO:0005509 | inferred from electronic annotation with InterPro:IPR001881, InterPro:IPR018097 <newline> spectrin binding ; GO:0030507 | traceable author statement <newline> protein kinase C binding ; GO:0005080 | inferred from physical interaction with aPKC <newline> Notch binding ; GO:0005112 | inferred from biological aspect of ancestor with PANTHER:PTN002371879	FALSE
FBtr0085094;FBgn0026562	FBtr0085094;FBgn0026562	FBtr0085094	FBgn0026562	CG6378	SPARC	SPARC-PA	1.833132715	1.067461491	304	35.182	21232000	3335700	17899000	16214000	42515000	42880000	21413000	38333000	1415500	222380	1193300	1080900	2834400	2858600	1427600	2555500	24.05225	22.83587	23.67001	24.17531	24.79218	24.91602	24.79476	24.50033	SP(Sec/SPI)	CS pos: 20-21. VQA-ST. Pr: 0.9398	larval fat body development ; GO:0007504 | inferred from mutant phenotype <newline> anterior Malpighian tubule development ; GO:0061327 | inferred from mutant phenotype <newline> trachea development ; GO:0060438 | inferred from mutant phenotype <newline> larval feeding behavior ; GO:0030536 | inferred from mutant phenotype <newline> mesoderm development ; GO:0007498 | inferred from expression pat…	extracellular space ; GO:0005615 | inferred from biological aspect of ancestor with PANTHER:PTN001015480 <newline> extracellular space ; GO:0005615 | inferred from direct assay <newline> extracellular matrix ; GO:0031012 | inferred from sequence or structural similarity <newline> collagen-containing extracellular matrix ; GO:0062023 | inferred from high throughput direct assay	extracellular matrix binding ; GO:0050840 | inferred from biological aspect of ancestor with PANTHER:PTN001015480 <newline> calcium ion binding ; GO:0005509 | inferred from biological aspect of ancestor with PANTHER:PTN001015480 <newline> collagen binding ; GO:0005518 | inferred from biological aspect of ancestor with PANTHER:PTN001015480	TRUE
FBtr0074629;FBgn0030926	FBtr0074629;FBgn0030926	FBtr0074629	FBgn0030926	CG6367	psh	psh-PA	0.705425906	-0.232471943	394	42.228	928010000	413090000	1.17E+09	1062200000	886290000	1219500000	787300000	759120000	46400000	20654000	58448000	53111000	44314000	60975000	39365000	37956000	29.78293	30.04635	29.8975	29.57011	29.66431	29.91257	29.4233	29.36682	SP(Sec/SPI)	CS pos: 22-23. VEA-AV. Pr: 0.9744	defense response to Gram-positive bacterium ; GO:0050830 | inferred from genetic interaction with Hayan <newline> positive regulation of antifungal peptide production ; GO:0002804 | inferred from mutant phenotype <newline> positive regulation of Toll signaling pathway ; GO:0045752 | inferred from genetic interaction with nec <newline> cellular response to molecule of bacterial origin ; GO:0071219…	extracellular region ; GO:0005576 | inferred from direct assay	serine-type endopeptidase activity ; GO:0004252 | inferred from sequence model <newline> serine-type endopeptidase activity ; GO:0004252 | inferred from mutant phenotype <newline> peptidase activity ; GO:0008233 | inferred from mutant phenotype	TRUE
FBtr0113000;FBgn0030925;FBtr0074630;FBgn0030925	FBtr0113000;FBgn0030925;FBtr0074630;FBgn0030925	FBtr0113000	FBgn0030925	CG6361	Hayan	Hayan-PB	1.875490651	1.164719582	637	70.115	49184000	4806400	77106000	47793000	130150000	97535000	141660000	122150000	1405200	137320	2203000	1365500	3718500	2786700	4047300	3489900	25.45224	24.42534	26.02547	25.48133	26.60767	26.50418	26.47933	26.45209	SP(Sec/SPI)	CS pos: 21-22. TSA-YV. Pr: 0.4633	proteolysis ; GO:0006508 | inferred from electronic annotation with InterPro:IPR001254, InterPro:IPR001314, InterPro:IPR018114 <newline> positive regulation of melanization defense response ; GO:0035008 | inferred from mutant phenotype <newline> defense response to fungus ; GO:0050832 | inferred from genetic interaction with psh <newline> positive regulation of Toll signaling pathway ; GO:0045752…	-	serine-type endopeptidase activity ; GO:0004252 | inferred from electronic annotation with InterPro:IPR001254, InterPro:IPR001314, InterPro:IPR006604, InterPro:IPR018114 <newline> serine-type endopeptidase activity ; GO:0004252 | inferred from sequence model	FALSE
FBtr0087638;FBgn0033875	FBtr0087638;FBgn0033875	FBtr0087638	FBgn0033875	CG6357	CG6357	CG6357-PA	3.798744199	1.623549938	439	51.634	31482000	3184100	25872000	31451000	75964000	43899000	90031000	78086000	1166000	117930	958210	1164900	2813500	1625900	3334500	2892100	24.30117	23.82231	24.127	24.70234	25.71944	25.97244	25.96285	25.79228	SP(Sec/SPI)	CS pos: 22-23. ALG-VP. Pr: 0.7940	-	-	cysteine-type peptidase activity ; GO:0008234 | NOT inferred from key residues	FALSE
FBtr0084173;FBgn0019957;FBtr0084172;FBgn0019957	FBtr0084173;FBgn0019957;FBtr0084172;FBgn0019957	FBtr0084173	FBgn0019957	CG6343	ND-42	ND-42-PB	2.173322562	-0.798826694	407	46.897	418220000	113070000	546840000	611760000	191220000	224580000	417040000	305960000	19010000	5139700	24856000	27807000	8692000	10208000	18956000	13907000	28.54241	28.57611	28.67795	28.71937	27.58427	27.46389	28.31445	27.95793	OTHER		mitochondrial electron transport, NADH to ubiquinone ; GO:0006120 | inferred from sequence or structural similarity with UniProtKB:O95299 <newline> mitochondrial electron transport, NADH to ubiquinone ; GO:0006120 | inferred from biological aspect of ancestor with PANTHER:PTN000828201	mitochondrion ; GO:0005739 | inferred from biological aspect of ancestor with PANTHER:PTN000828201 <newline> mitochondrion ; GO:0005739 | inferred from high throughput direct assay <newline> cytoplasm ; GO:0005737 | inferred from direct assay <newline> mitochondrion ; GO:0005739 | inferred from direct assay <newline> mitochondrial respiratory chain complex I ; GO:0005747 | inferred from sequence …	NADH dehydrogenase activity ; GO:0003954 | inferred from sequence or structural similarity with UniProtKB:O95299 <newline> NADH dehydrogenase (ubiquinone) activity ; GO:0008137 | inferred from sequence or structural similarity with MGI:MGI:1914523 <newline> protein binding ; GO:0005515 | inferred from physical interaction with UniProtKB:P02828,UniProtKB:Q9VYS5	FALSE
FBtr0082259;FBgn0024957	FBtr0082259;FBgn0024957	FBtr0082259	FBgn0024957	CG6342	Irp-1B	Irp-1B-PA	0.500258754	0.248230457	899	98.577	393900000	141620000	414280000	599060000	707570000	774290000	413490000	839260000	7575100	2723400	7967000	11520000	13607000	14890000	7951700	16140000	28.66635	29.00376	28.49515	28.69707	29.06361	29.18546	28.37123	29.23494	OTHER		tricarboxylic acid cycle ; GO:0006099 | inferred from biological aspect of ancestor with PANTHER:PTN000186700 <newline> citrate metabolic process ; GO:0006101 | inferred from biological aspect of ancestor with PANTHER:PTN000186700 <newline> cellular iron ion homeostasis ; GO:0006879 | inferred from electronic annotation with InterPro:IPR029784 <newline> response to iron(II) ion ; GO:0010040 | inf…	cytosol ; GO:0005829 | inferred from mutant phenotype <newline> nucleus ; GO:0005634 | inferred from direct assay <newline> mitochondrion ; GO:0005739 | inferred from biological aspect of ancestor with PANTHER:PTN000186702 <newline> cytosol ; GO:0005829 | inferred from biological aspect of ancestor with PANTHER:PTN000186700	aconitate hydratase activity ; GO:0003994 | inferred from direct assay <newline> aconitate hydratase activity ; GO:0003994 | inferred from biological aspect of ancestor with PANTHER:PTN000186700 <newline> aconitate hydratase activity ; GO:0003994 | inferred from mutant phenotype <newline> 4 iron, 4 sulfur cluster binding ; GO:0051539 | inferred from biological aspect of ancestor with PANTHER:PTN0…	FALSE
FBtr0087041;FBgn0028737	FBtr0087041;FBgn0028737	FBtr0332947	FBgn0028737	CG6341	eEF1beta	eEF1beta-PB	0.276735676	-0.263692856	261	28.608	96106000	4319500	137880000	123460000	85731000	78597000	79074000	86084000	5339200	239970	7660200	6858800	4762800	4366500	4393000	4782400	26.47849	25.03946	26.73712	26.53178	25.77613	26.0376	25.89553	26.02282	OTHER		translational elongation ; GO:0006414 | inferred from sequence or structural similarity <newline> translational elongation ; GO:0006414 | inferred from biological aspect of ancestor with PANTHER:PTN000174394	eukaryotic translation elongation factor 1 complex ; GO:0005853 | inferred from electronic annotation with InterPro:IPR001326, InterPro:IPR014038 <newline> cytosol ; GO:0005829 | inferred from biological aspect of ancestor with PANTHER:PTN000174394 <newline> eukaryotic translation elongation factor 1 complex ; GO:0005853 | inferred from sequence or structural similarity	translation elongation factor activity ; GO:0003746 | inferred from electronic annotation with InterPro:IPR001326, InterPro:IPR014038 <newline> translation elongation factor activity ; GO:0003746 | inferred from sequence or structural similarity <newline> guanyl-nucleotide exchange factor activity ; GO:0005085 | inferred from biological aspect of ancestor with PANTHER:PTN000174394	FALSE
FBtr0076238;FBgn0010741	FBtr0076238;FBgn0010741	FBtr0076238	FBgn0010741	CG6302	Pfdn2	Pfdn2-PA	1.742924614	-1.14376688	143	16.203	13612000	1011600	15976000	20574000	3827200	6538400	0	7361400	1512400	112400	1775100	2286000	425240	726490	0	817930	23.71513	22.99237	23.64306	22.66661	22.74302	22.2639	21.74619	21.68899	OTHER		protein folding ; GO:0006457 | inferred from biological aspect of ancestor with PANTHER:PTN000329566 <newline> establishment or maintenance of neuroblast polarity ; GO:0045196 | inferred from mutant phenotype	cytoplasm ; GO:0005737 | inferred from biological aspect of ancestor with PANTHER:PTN000329566 <newline> prefoldin complex ; GO:0016272 | inferred from direct assay	unfolded protein binding ; GO:0051082 | inferred from electronic annotation with InterPro:IPR002777 <newline> protein folding chaperone ; GO:0044183 | inferred from biological aspect of ancestor with PANTHER:PTN000329566	FALSE
FBtr0075207;FBgn0023197;FBtr0077068;FBgn0035661;FBtr0077041;FBgn0035665	FBtr0075207;FBgn0023197	FBtr0473621	FBgn0023197	CG6298	Jon74E	Jon74E-PC	0.97142634	1.640127659	412	45.156	29934000	2979600	18629000	27021000	73820000	64687000	69815000	45739000	1197400	119180	745150	1080800	2952800	2587500	2792600	1829500	24.36746	21.30104	25.14161	24.48425	25.60513	25.63793	25.46301	25.1488	SP(Sec/SPI)	CS pos: 18-19. GRS-IS. Pr: 0.4999	proteolysis ; GO:0006508 | inferred from electronic annotation with InterPro:IPR001254, InterPro:IPR001314, InterPro:IPR018114 <newline> proteolysis ; GO:0006508 | inferred from sequence model	-	serine-type endopeptidase activity ; GO:0004252 | inferred from electronic annotation with InterPro:IPR001254, InterPro:IPR001314, InterPro:IPR018114 <newline> serine-type endopeptidase activity ; GO:0004252 | inferred from sequence model	FALSE
FBtr0080956;FBgn0026150	FBtr0080956;FBgn0026150	FBtr0080956	FBgn0026150	CG6291	ApepP	ApepP-PA	0.831294501	-0.360444069	613	68.505	46391000	25501000	64013000	80251000	36480000	47678000	57036000	52189000	1718200	944490	2370900	2972200	1351100	1765900	2112400	1932900	25.57126	26.28748	25.31157	25.80452	25.27913	25.48124	25.2686	25.5041	OTHER		proteolysis ; GO:0006508 | inferred from direct assay	cytosol ; GO:0005829 | inferred from direct assay	metalloaminopeptidase activity ; GO:0070006 | inferred from direct assay	FALSE
FBtr0080222;FBgn0032350	FBtr0080222;FBgn0032350	FBtr0080222	FBgn0032350	CG6287	CG6287	CG6287-PA	0.259779726	0.123112202	332	35.234	247420000	70589000	206150000	317140000	378070000	308740000	245710000	338420000	13745000	3921600	11453000	17619000	21004000	17152000	13651000	18801000	27.78	27.96719	27.45278	27.72728	28.03973	27.94033	27.3736	28.06605	OTHER		oxidation-reduction process ; GO:0055114 | inferred from electronic annotation with InterPro:IPR006139, InterPro:IPR006140 <newline> cellular amino acid metabolic process ; GO:0006520 | inferred from biological aspect of ancestor with PANTHER:PTN000107810	-	NAD binding ; GO:0051287 | inferred from electronic annotation with InterPro:IPR006139, InterPro:IPR006140 <newline> phosphoglycerate dehydrogenase activity ; GO:0004617 | inferred from sequence or structural similarity with UniProtKB:O08651 <newline> phosphoglycerate dehydrogenase activity ; GO:0004617 | inferred from biological aspect of ancestor with PANTHER:PTN000107810	FALSE
FBtr0076633;FBgn0017579	FBtr0076633;FBgn0017579	FBtr0076633	FBgn0017579	CG6253	RpL14	RpL14-PA	1.266448078	-1.574362755	166	19.173	11375000	8371900	14131000	14447000	10332000	9547300	9995000	20668000	1263900	930220	1570100	1605200	1148000	1060800	1110600	2296500	23.64405	24.38489	23.72754	23.81049	22.16387	20.86754	22.26321	23.97491	OTHER		translation ; GO:0006412 | inferred from electronic annotation with InterPro:IPR002784 <newline> cytoplasmic translation ; GO:0002181 | inferred by curator from GO:0022626 <newline> negative regulation of neuron apoptotic process ; GO:0043524 | inferred from mutant phenotype <newline> cytoplasmic translation ; GO:0002181 | traceable author statement <newline> ribosomal large subunit biogenesis ; …	cytosolic large ribosomal subunit ; GO:0022625 | traceable author statement <newline> cytosolic ribosome ; GO:0022626 | inferred from high throughput direct assay <newline> cytosolic large ribosomal subunit ; GO:0022625 | inferred from biological aspect of ancestor with PANTHER:PTN000874665	structural constituent of ribosome ; GO:0003735 | inferred from electronic annotation with InterPro:IPR002784 <newline> structural constituent of ribosome ; GO:0003735 | inferred from high throughput direct assay <newline> RNA binding ; GO:0003723 | inferred from biological aspect of ancestor with PANTHER:PTN000874665 <newline> structural constituent of ribosome ; GO:0003735 | traceable author st…	FALSE
FBtr0080030;FBgn0027611	FBtr0080030;FBgn0027611	FBtr0080030	FBgn0027611	CG6206	LManII	LManII-PA	0.322728521	-0.100505829	1080	122.68	5474300000	1659800000	8052700000	6181500000	5671100000	7312600000	8059600000	5756100000	101380000	30738000	149120000	114470000	105020000	135420000	149250000	106590000	32.34212	32.58947	32.47602	32.04352	32.2187	32.40093	32.30759	32.12189	SP(Sec/SPI)	CS pos: 24-25. ADL-RS. Pr: 0.3462	mannose metabolic process ; GO:0006013 | inferred from electronic annotation with InterPro:IPR000602, InterPro:IPR011682, InterPro:IPR015341, InterPro:IPR037094	vacuolar membrane ; GO:0005774 | inferred from biological aspect of ancestor with PANTHER:PTN000176485 <newline> lysosome ; GO:0005764 | inferred from biological aspect of ancestor with PANTHER:PTN000176486 <newline> extracellular region ; GO:0005576 | inferred from high throughput direct assay	carbohydrate binding ; GO:0030246 | inferred from electronic annotation with InterPro:IPR011013 <newline> alpha-mannosidase activity ; GO:0004559 | inferred from biological aspect of ancestor with PANTHER:PTN007518030 <newline> alpha-mannosidase activity ; GO:0004559 | inferred from direct assay <newline> mannosyl-oligosaccharide 1,2-alpha-mannosidase activity ; GO:0004571 | inferred from direct …	TRUE
FBtr0076188;FBgn0036147;FBtr0076187;FBgn0036147	FBtr0076188;FBgn0036147;FBtr0076187;FBgn0036147	FBtr0076188	FBgn0036147	CG6199	Plod	Plod-PB	0.182462999	0.503151417	721	82.509	0	5882300	9745300	8975700	3829100	12584000	19990000	13973000	0	168070	278440	256450	109400	359540	571140	399230	20.40222	24.32615	23.24579	20.83018	22.3731	21.38654	23.51953	23.53777	SP(Sec/SPI)	CS pos: 21-22. GDA-ES. Pr: 0.5060	oxidation-reduction process ; GO:0055114 | inferred from electronic annotation with InterPro:IPR005123, InterPro:IPR006620 <newline> peptidyl-lysine hydroxylation ; GO:0017185 | inferred from biological aspect of ancestor with PANTHER:PTN000842962 <newline> growth of a germarium-derived egg chamber ; GO:0007295 | inferred from mutant phenotype	perinuclear region of cytoplasm ; GO:0048471 | inferred from direct assay <newline> endoplasmic reticulum ; GO:0005783 | inferred from direct assay <newline> extracellular space ; GO:0005615 | inferred from direct assay <newline> endoplasmic reticulum ; GO:0005783 | inferred from biological aspect of ancestor with PANTHER:PTN000842962	L-ascorbic acid binding ; GO:0031418 | inferred from electronic annotation with InterPro:IPR006620 <newline> iron ion binding ; GO:0005506 | inferred from electronic annotation with InterPro:IPR006620 <newline> procollagen-lysine 5-dioxygenase activity ; GO:0008475 | inferred from biological aspect of ancestor with PANTHER:PTN000842962 <newline> procollagen-lysine 5-dioxygenase activity ; GO:0008…	TRUE
FBtr0074559;FBgn0022355	FBtr0074559;FBgn0022355	FBtr0074559	FBgn0022355	CG6186	Tsf1	Tsf1-PA	5.659136067	2.335434914	641	71.811	6.32E+10	2.29E+10	7.12E+10	8.12E+10	3.61E+11	3.32E+11	3.03E+11	3.41E+11	1709000000	618720000	1924000000	2195600000	9753200000	8974700000	8201500000	9217800000	35.61648	35.86092	35.68351	35.55571	38.1894	38.15177	37.68238	38.03481	SP(Sec/SPI)	CS pos: 29-30. SLA-EE. Pr: 0.9421	iron ion transport ; GO:0006826 | inferred from biological aspect of ancestor with PANTHER:PTN000449834 <newline> olfactory behavior ; GO:0042048 | inferred from mutant phenotype <newline> response to fungus ; GO:0009620 | inferred from high throughput expression pattern	early endosome ; GO:0005769 | inferred from biological aspect of ancestor with PANTHER:PTN000449834 <newline> extracellular space ; GO:0005615 | inferred from biological aspect of ancestor with PANTHER:PTN000449834 <newline> plasma membrane ; GO:0005886 | inferred from biological aspect of ancestor with PANTHER:PTN000449834 <newline> recycling endosome ; GO:0055037 | inferred from biological aspe…	-	TRUE
FBtr0080398;FBgn0032453	FBtr0080398;FBgn0032453	FBtr0080398	FBgn0032453	CG6180	CG6180	CG6180-PA	0.518750084	-0.222057343	257	28.706	292640000	43846000	408640000	530490000	284210000	258330000	283030000	271170000	20903000	3131900	29188000	37892000	20300000	18452000	20216000	19370000	28.05429	27.5366	28.15166	28.45297	27.92841	27.70213	27.88075	27.796	OTHER		biological_process ; GO:0008150 | no biological data available	cellular_component ; GO:0005575 | no biological data available	molecular_function ; GO:0003674 | no biological data available	FALSE
FBtr0082655;FBgn0016693;FBtr0082654;FBgn0016693	FBtr0082655;FBgn0016693;FBtr0082654;FBgn0016693	FBtr0082655	FBgn0016693	CG6148	Past1	Past1-PB	0.684885093	-0.310558796	534	61.004	32063000	15730000	42264000	37682000	30291000	28698000	26606000	29541000	1002000	491560	1320700	1177600	946590	896800	831450	923150	25.1817	25.28926	24.58239	24.92425	24.88157	24.78217	24.22913	24.84249	OTHER		endocytic recycling ; GO:0032456 | inferred from biological aspect of ancestor with PANTHER:PTN000131009 <newline> endocytosis ; GO:0006897 | inferred from mutant phenotype <newline> R7 cell differentiation ; GO:0045466 | inferred from mutant phenotype <newline> cilium assembly ; GO:0060271 | inferred from biological aspect of ancestor with PANTHER:PTN000131009 <newline> protein localization to p…	recycling endosome membrane ; GO:0055038 | inferred from biological aspect of ancestor with PANTHER:PTN000131009 <newline> early endosome ; GO:0005769 | inferred from biological aspect of ancestor with PANTHER:PTN000131009 <newline> perinuclear region of cytoplasm ; GO:0048471 | inferred from biological aspect of ancestor with PANTHER:PTN000131009 <newline> intracellular membrane-bounded organell…	calcium ion binding ; GO:0005509 | inferred from electronic annotation with InterPro:IPR002048 <newline> GTP binding ; GO:0005525 | inferred from electronic annotation with InterPro:IPR030381	FALSE
FBtr0085145;FBgn0003495;FBtr0085139;FBgn0003495;FBtr0085140;FBgn0003495;FBtr0085138;FBgn0003495;FBtr0085137;FBgn0003495;FBtr0085142;FBgn0003495;FBtr0085146;FBgn0003495;FBtr0114372;FBgn0003495;FBtr0112834;FBgn0003495;FBtr0085141;FBgn0003495;FBtr0085143;FBgn0003495;FBtr0085144;FBgn0003495	FBtr0085145;FBgn0003495;FBtr0085139;FBgn0003495;FBtr0085140;FBgn0003495;FBtr0085138;FBgn0003495;FBtr0085137;FBgn0003495;FBtr0085142;FBgn0003495;FBtr0085146;FBgn0003495;FBtr0114372;FBgn0003495;FBtr0112834;FBgn0003495;FBtr0085141;FBgn0003495;FBtr0085143;FBgn0003495;FBtr0085144;FBgn0003495	FBtr0085145	FBgn0003495	CG6134	spz	spz-PI	1.689151415	0.832416058	227	25.855	40481000	5356800	51852000	50690000	79285000	80950000	71986000	81254000	2891500	382630	3703700	3620700	5663200	5782100	5141900	5803900	25.13977	24.30876	25.50803	25.31164	25.95607	25.90894	25.79072	25.94215	SP(Sec/SPI)	CS pos: 24-25. TRT-DT. Pr: 0.3643	Toll signaling pathway ; GO:0008063 | inferred from mutant phenotype <newline> antifungal innate immune response ; GO:0061760 | inferred from mutant phenotype <newline> central nervous system formation ; GO:0021556 | inferred from biological aspect of ancestor with PANTHER:PTN002354018 <newline> innate immune response ; GO:0045087 | inferred from direct assay <newline> larval somatic muscle devel…	extracellular space ; GO:0005615 | inferred from direct assay <newline> extracellular region ; GO:0005576 | inferred from biological aspect of ancestor with PANTHER:PTN002354018 <newline> protein-containing complex ; GO:0032991 | inferred from physical interaction with Tl <newline> extracellular region ; GO:0005576 | inferred from direct assay	receptor ligand activity ; GO:0048018 | inferred from direct assay <newline> growth factor activity ; GO:0008083 | inferred from biological aspect of ancestor with PANTHER:PTN002354018 <newline> growth factor activity ; GO:0008083 | inferred from mutant phenotype <newline> Toll binding ; GO:0005121 | inferred from physical interaction with Tl <newline> Toll binding ; GO:0005121 | inferred from di…	TRUE
FBtr0100588;FBgn0036169;FBtr0100587;FBgn0036169	FBtr0100588;FBgn0036169;FBtr0100587;FBgn0036169	FBtr0100588	FBgn0285958	CG6128	Fuca	Fuca-PB	0.634098227	0.209783554	494	57.722	17804000	4163600	17951000	19608000	12946000	23122000	12661000	10004000	712180	166540	718040	784340	517830	924890	506440	400170	23.76142	23.24021	23.79352	23.62578	23.75011	24.08974	23.66601	23.7542	SP(Sec/SPI)	CS pos: 25-26. VDA-QV. Pr: 0.5121	defense response to bacterium ; GO:0042742 | inferred from mutant phenotype <newline> glycoside catabolic process ; GO:0016139 | inferred from biological aspect of ancestor with PANTHER:PTN000003123 <newline> fucose metabolic process ; GO:0006004 | inferred from biological aspect of ancestor with PANTHER:PTN000003123 <newline> binding of sperm to zona pellucida ; GO:0007339 | inferred from direct…	lysosome ; GO:0005764 | inferred from biological aspect of ancestor with PANTHER:PTN000003123 <newline> sperm plasma membrane ; GO:0097524 | inferred from direct assay <newline> outer acrosomal membrane ; GO:0002081 | inferred from direct assay	alpha-L-fucosidase activity ; GO:0004560 | traceable author statement <newline> fucosidase activity ; GO:0015928 | NOT inferred from direct assay <newline> fucose binding ; GO:0042806 | inferred from direct assay <newline> alpha-L-fucosidase activity ; GO:0004560 | inferred from biological aspect of ancestor with PANTHER:PTN000003123	FALSE
FBtr0110873;FBgn0010612;FBtr0110872;FBgn0010612;FBtr0080167;FBgn0010612	FBtr0110873;FBgn0010612;FBtr0110872;FBgn0010612;FBtr0080167;FBgn0010612	FBtr0110872	FBgn0010612	CG6105	ATPsynG	ATPsynG-PB	1.903391674	-0.866730213	99	10.872	546880000	256290000	6.35E+08	716710000	393500000	258440000	698830000	486690000	78125000	36614000	90715000	102390000	56215000	36920000	99833000	69527000	28.97128	29.55085	29.14594	29.12371	28.16135	27.83696	28.81979	28.50677	OTHER		ATP synthesis coupled proton transport ; GO:0015986 | inferred from biological aspect of ancestor with PANTHER:PTN000273103 <newline> ATP synthesis coupled proton transport ; GO:0015986 | inferred from sequence or structural similarity with SGD:S000006224 <newline> proton transmembrane transport ; GO:1902600 | inferred from sequence or structural similarity with UniProtKB:O75964	mitochondrial proton-transporting ATP synthase complex, coupling factor F(o) ; GO:0000276 | inferred from biological aspect of ancestor with PANTHER:PTN000273103 <newline> mitochondrial proton-transporting ATP synthase complex, coupling factor F(o) ; GO:0000276 | inferred from sequence or structural similarity with UniProtKB:Q6PDU7	proton-transporting ATP synthase activity, rotational mechanism ; GO:0046933 | contributes_to inferred from sequence or structural similarity with UniProtKB:Q12233	FALSE
FBtr0299798;FBgn0028833;FBtr0084976;FBgn0028833	FBtr0299798;FBgn0028833;FBtr0084976;FBgn0028833	FBtr0084976	FBgn0028833	CG6092	Cmpk	Cmpk-PA	0.844206402	-0.385550499	253	27.822	58810000	10853000	81847000	118310000	56046000	46660000	36343000	63862000	3920700	723560	5456500	7887300	3736400	3110600	2422800	4257500	25.84089	25.24663	25.87722	26.25917	25.42826	25.47268	25.16699	25.61378	OTHER		'de novo' pyrimidine nucleobase biosynthetic process ; GO:0006207 | inferred from sequence or structural similarity with SGD:S000001507 <newline> UDP biosynthetic process ; GO:0006225 | inferred from biological aspect of ancestor with PANTHER:PTN000599579 <newline> nucleobase-containing compound metabolic process ; GO:0006139 | inferred from sequence or structural similarity with SGD:S000001507 <…	nucleus ; GO:0005634 | inferred from sequence or structural similarity with SGD:S000001507 <newline> cytoplasm ; GO:0005737 | inferred from biological aspect of ancestor with PANTHER:PTN000599576 <newline> cytoplasm ; GO:0005737 | inferred from sequence or structural similarity with SGD:S000001507 <newline> nucleus ; GO:0005634 | inferred from biological aspect of ancestor with PANTHER:PTN0005995…	ATP binding ; GO:0005524 | inferred from electronic annotation with InterPro:IPR000850 <newline> UMP kinase activity ; GO:0033862 | inferred from biological aspect of ancestor with PANTHER:PTN000599579 <newline> cytidylate kinase activity ; GO:0004127 | inferred from direct assay <newline> cytidylate kinase activity ; GO:0004127 | inferred from biological aspect of ancestor with PANTHER:PTN000599…	FALSE
FBtr0076139;FBgn0086254	FBtr0076139;FBgn0086254	FBtr0076139	FBgn0086254	CG6084	Akr1B	Akr1B-PA	0.728575176	-0.197125435	316	35.922	792690000	182900000	958690000	1.05E+09	731860000	674170000	910420000	1.05E+09	39635000	9145000	47935000	52552000	36593000	33709000	45521000	52648000	29.50818	29.54574	29.3926	29.53899	29.13907	29.22945	29.15166	29.67684	OTHER		oxidation-reduction process ; GO:0055114 | inferred from electronic annotation with InterPro:IPR018170, InterPro:IPR020471	cytosol ; GO:0005829 | inferred from biological aspect of ancestor with PANTHER:PTN000198921 <newline> nucleoplasm ; GO:0005654 | inferred from high throughput direct assay <newline> cytosol ; GO:0005829 | inferred from high throughput direct assay	alcohol dehydrogenase (NADP+) activity ; GO:0008106 | inferred from biological aspect of ancestor with PANTHER:PTN000198921 <newline> alditol:NADP+ 1-oxidoreductase activity ; GO:0004032 | inferred from biological aspect of ancestor with PANTHER:PTN000198921 <newline> indanol dehydrogenase activity ; GO:0047718 | inferred from sequence or structural similarity with UniProtKB:O60218 <newline> oxid…	FALSE
FBtr0084999;FBgn0000064;FBtr0084995;FBgn0000064;FBtr0084994;FBgn0000064;FBtr0114544;FBgn0000064;FBtr0085001;FBgn0000064;FBtr0085000;FBgn0000064	FBtr0084999;FBgn0000064;FBtr0084995;FBgn0000064;FBtr0084994;FBgn0000064;FBtr0114544;FBgn0000064;FBtr0085001;FBgn0000064;FBtr0085000;FBgn0000064	FBtr0084999	FBgn0000064	CG6058	Ald1	Ald1-PD	2.285313696	-0.836331367	361	39.047	5.37E+10	1.36E+10	5.32E+10	7.79E+10	3.08E+10	2.58E+10	4.77E+10	4.46E+10	2440000000	617450000	2420300000	3541600000	1398800000	1174300000	2166000000	2026600000	35.5765	35.52939	35.27905	35.76661	34.57334	34.28644	34.96447	34.98197	OTHER		glycolytic process ; GO:0006096 | inferred from biological aspect of ancestor with PANTHER:PTN000179343 <newline> glucose homeostasis ; GO:0042593 | inferred from mutant phenotype <newline> glycolytic process ; GO:0006096 | inferred from direct assay <newline> mesoderm development ; GO:0007498 | non-traceable author statement <newline> fructose 1,6-bisphosphate metabolic process ; GO:0030388 | in…	M band ; GO:0031430 | inferred from direct assay <newline> cytosol ; GO:0005829 | inferred from biological aspect of ancestor with PANTHER:PTN000179343 <newline> cytosol ; GO:0005829 | inferred from high throughput direct assay <newline> Z disc ; GO:0030018 | inferred from direct assay	fructose-bisphosphate aldolase activity ; GO:0004332 | inferred from biological aspect of ancestor with PANTHER:PTN000179343 <newline> fructose-bisphosphate aldolase activity ; GO:0004332 | inferred from direct assay	FALSE
FBtr0301389;FBgn0024556;FBtr0087670;FBgn0024556	FBtr0301389;FBgn0024556;FBtr0087670;FBgn0024556	FBtr0301389	FBgn0024556	CG6050	mEFTu1	mEFTu1-PB	1.391881926	-0.66541338	489	53.992	227650000	30916000	345880000	263910000	91897000	99419000	201340000	137910000	8130300	1104100	12353000	9425300	3282000	3550700	7190700	4925500	27.72215	26.80427	27.64251	27.59833	26.5013	26.60173	27.11902	26.88355	OTHER		translational elongation ; GO:0006414 | inferred from biological aspect of ancestor with PANTHER:PTN001500717 <newline> mitochondrial translational elongation ; GO:0070125 | inferred from biological aspect of ancestor with PANTHER:PTN000562037 <newline> translational elongation ; GO:0006414 | inferred from sequence or structural similarity with UniProtKB:P49411 <newline> translational elongation …	mitochondrion ; GO:0005739 | inferred from sequence or structural similarity with SGD:S000005713 <newline> mitochondrion ; GO:0005739 | inferred from high throughput direct assay <newline> mitochondrion ; GO:0005739 | inferred from sequence or structural similarity with UniProtKB:P49411 <newline> mitochondrion ; GO:0005739 | inferred from biological aspect of ancestor with PANTHER:PTN000562037	GTP binding ; GO:0005525 | inferred from electronic annotation with InterPro:IPR000795, InterPro:IPR004161, InterPro:IPR004541, InterPro:IPR005225 <newline> GTPase activity ; GO:0003924 | inferred from sequence or structural similarity with SGD:S000005713 <newline> translation elongation factor activity ; GO:0003746 | inferred from biological aspect of ancestor with PANTHER:PTN001500717 <newline>…	FALSE
FBtr0083151;FBgn0038349;FBtr0083150;FBgn0038350;FBtr0083152;FBgn0038348;FBtr0083153;FBgn0038348	FBtr0083151;FBgn0038349	FBtr0083151	FBgn0038349	CG6045	AOX3	AOX3-PA	1.210766085	-0.199061394	1254	137.89	612140000	204770000	719050000	791200000	625780000	661810000	639710000	640820000	10202000	3412900	11984000	13187000	10430000	11030000	10662000	10680000	29.23672	29.33726	29.13775	29.10614	28.95358	29.19028	28.86207	29.01571	OTHER		oxidation-reduction process ; GO:0055114 | inferred from electronic annotation with InterPro:IPR002346, InterPro:IPR002888, InterPro:IPR008274, InterPro:IPR016166, InterPro:IPR016208 <newline> acetaldehyde metabolic process ; GO:0006117 | inferred from mutant phenotype	-	electron transfer activity ; GO:0009055 | inferred from electronic annotation with InterPro:IPR001041 <newline> 2 iron, 2 sulfur cluster binding ; GO:0051537 | inferred from electronic annotation with InterPro:IPR006058 <newline> iron ion binding ; GO:0005506 | inferred from electronic annotation with InterPro:IPR016208 <newline> FAD binding ; GO:0071949 | inferred from electronic annotation with…	FALSE
FBtr0075194;FBgn0036750	FBtr0075194;FBgn0036750	FBtr0075194	FBgn0036750	CG6034	CG6034	CG6034-PA	2.345799304	-0.807618618	479	54.407	527500000	184230000	2173800000	559540000	220160000	398120000	316710000	308560000	17583000	6141000	72458000	18651000	7338600	13271000	10557000	10285000	29.39473	29.75629	29.19004	29.05222	28.39489	28.82323	28.40036	28.54433	OTHER		oxidation-reduction process ; GO:0055114 | inferred from electronic annotation with InterPro:IPR002937, InterPro:IPR023753	-	oxidoreductase activity ; GO:0016491 | inferred from biological aspect of ancestor with PANTHER:PTN000743742 <newline> polyamine oxidase activity ; GO:0046592 | inferred from biological aspect of ancestor with PANTHER:PTN000077987	FALSE
FBtr0083728;FBgn0016120;FBtr0083727;FBgn0016120	FBtr0083728;FBgn0016120;FBtr0083727;FBgn0016120	FBtr0083728	FBgn0016120	CG6030	ATPsynD	ATPsynD-PA	0.948892341	-0.636689663	178	20.2	2183500000	330320000	2731800000	2978200000	1.44E+09	941440000	2805200000	1.73E+09	198500000	30029000	248350000	270740000	131090000	85586000	255020000	157640000	31.03577	30.08841	31.134	31.12614	30.01358	29.68736	30.75374	30.38288	OTHER		determination of adult lifespan ; GO:0008340 | inferred from mutant phenotype <newline> ATP synthesis coupled proton transport ; GO:0015986 | inferred from sequence or structural similarity with SGD:S000001499 <newline> response to oxidative stress ; GO:0006979 | inferred from mutant phenotype <newline> ATP metabolic process ; GO:0046034 | inferred from mutant phenotype <newline> negative regulat…	mitochondrial proton-transporting ATP synthase, stator stalk ; GO:0000274 | inferred from sequence or structural similarity with UniProtKB:P30902 <newline> mitochondrion ; GO:0005739 | inferred from high throughput direct assay <newline> mitochondrial proton-transporting ATP synthase, stator stalk ; GO:0000274 | inferred from biological aspect of ancestor with PANTHER:PTN000294648	proton-transporting ATP synthase activity, rotational mechanism ; GO:0046933 | contributes_to inferred from sequence or structural similarity with UniProtKB:P30902	FALSE
FBtr0084186;FBgn0038924	FBtr0084186;FBgn0038924	FBtr0084186	FBgn0038924	CG6028	CG6028	CG6028-PA	0.027586073	0.012740612	293	32.293	83766000	18270000	91555000	126840000	102290000	118240000	81478000	114120000	4927400	1074700	5385600	7461100	6016800	6955000	4792800	6713200	26.21271	26.34564	26.2181	26.34927	26.38913	26.39908	25.84558	26.54289	OTHER		-	-	hydro-lyase activity ; GO:0016836 | inferred from biological aspect of ancestor with PANTHER:PTN002449914	FALSE
FBtr0078201;FBgn0037001	FBtr0078201;FBgn0037001	FBtr0078201	FBgn0037001	CG6020	ND-39	ND-39-PA	1.685047571	-0.791967869	416	46.821	426410000	162160000	546660000	575170000	204810000	204890000	484540000	284270000	17767000	6756500	22777000	23965000	8533700	8537000	20189000	11845000	28.60791	28.94179	28.59595	28.68863	27.57715	27.50408	28.54628	28.03889	OTHER		mitochondrial electron transport, NADH to ubiquinone ; GO:0006120 | inferred from sequence or structural similarity with UniProtKB:Q16795 <newline> ubiquinone-6 biosynthetic process ; GO:1901006 | inferred from biological aspect of ancestor with PANTHER:PTN000252522	mitochondrial respiratory chain complex I ; GO:0005747 | inferred from sequence or structural similarity with UniProtKB:Q16795	NADH dehydrogenase activity ; GO:0003954 | inferred from sequence or structural similarity with UniProtKB:Q16795 <newline> NADH dehydrogenase activity ; GO:0003954 | inferred from biological aspect of ancestor with PANTHER:PTN000252522	FALSE
FBtr0083712;FBgn0027785	FBtr0083712;FBgn0027785	FBtr0083712	FBgn0027785	CG6008	NP15.6	NP15.6-PA	3.035631176	-1.050596237	150	16.972	73010000	25522000	109950000	116420000	47012000	38926000	67240000	58449000	12168000	4253700	18324000	19403000	7835300	6487600	11207000	9741400	26.22926	26.52546	26.34535	26.27334	25.17798	24.8918	25.59261	25.50863	OTHER		respiratory electron transport chain ; GO:0022904 | inferred from sequence or structural similarity with HGNC:20372	mitochondrial respiratory chain complex I ; GO:0005747 | inferred from sequence or structural similarity with HGNC:20372	molecular_function ; GO:0003674 | no biological data available	FALSE
FBtr0075191;FBgn0036752;FBtr0075190;FBgn0036752	FBtr0075191;FBgn0036752;FBtr0075190;FBgn0036752	FBtr0075191	FBgn0036752	CG5992	Adgf-A	Adgf-A-PB	0.113420421	0.064427376	553	62.824	70029000	25051000	70231000	47932000	49238000	51696000	48077000	45217000	2917900	1043800	2926300	1997100	2051600	2154000	2003200	1884000	25.36986	26.00759	25.54106	25.26277	25.66858	25.9568	25.37232	25.4413	SP(Sec/SPI)	CS pos: 30-31. VES-RT. Pr: 0.5115	adenosine catabolic process ; GO:0006154 | inferred from direct assay <newline> hemocyte differentiation ; GO:0042386 | inferred from mutant phenotype <newline> larval lymph gland hemopoiesis ; GO:0035167 | inferred from genetic interaction with bip1 <newline> cellular response to sucrose starvation ; GO:0043617 | inferred from mutant phenotype <newline> regulation of carbohydrate metabolic proce…	extracellular space ; GO:0005615 | inferred from biological aspect of ancestor with PANTHER:PTN000150875 <newline> extracellular space ; GO:0005615 | inferred from direct assay	adenosine deaminase activity ; GO:0004000 | inferred from biological aspect of ancestor with PANTHER:PTN000150817 <newline> adenosine deaminase activity ; GO:0004000 | inferred from direct assay	TRUE
FBtr0070866;FBgn0029831	FBtr0070866;FBgn0029831	FBtr0070866	FBgn0029831	CG5966	CG5966	CG5966-PA	0.581242923	0.94628334	540	60.328	4280800	2694100	3180900	13535000	31201000	38933000	16043000	43770000	178360	112250	132540	563950	1300000	1622200	668440	1823800	22.53422	23.36613	22.43807	24.37895	24.53546	24.74899	22.28775	24.93031	SP(Sec/SPI)	CS pos: 25-26. SRA-AV. Pr: 0.6874	lipid catabolic process ; GO:0016042 | inferred from biological aspect of ancestor with PANTHER:PTN000176726 <newline> lipid catabolic process ; GO:0016042 | inferred from sequence or structural similarity with MGI:MGI:96820	extracellular space ; GO:0005615 | inferred from biological aspect of ancestor with PANTHER:PTN000176726	carboxylic ester hydrolase activity ; GO:0052689 | inferred from electronic annotation with InterPro:IPR000734, InterPro:IPR016272 <newline> lipase activity ; GO:0016298 | inferred from biological aspect of ancestor with PANTHER:PTN000176726 <newline> lipase activity ; GO:0016298 | inferred from sequence or structural similarity with MGI:MGI:96820	TRUE
FBtr0079466;FBgn0031913	FBtr0079466;FBgn0031913	FBtr0079466	FBgn0031913	CG5958	CG5958	CG5958-PA	0.513028047	-1.163590908	294	33.935	32644000	17751000	23381000	44947000	26091000	56715000	9946200	92943000	1920200	1044200	1375300	2644000	1534700	3336100	585070	5467200	24.81289	25.93549	24.96785	25.05544	22.89584	25.41722	21.7781	26.02614	OTHER		-	cytoplasm ; GO:0005737 | inferred from high throughput direct assay	phosphatidylinositol bisphosphate binding ; GO:1902936 | inferred from biological aspect of ancestor with PANTHER:PTN000019344	FALSE
FBtr0080450;FBgn0032494	FBtr0080450;FBgn0032494	FBtr0080450	FBgn0032494	CG5945	CG5945	CG5945-PA	1.229523276	0.926934719	250	28.515	33039000	8598900	39938000	87503000	101740000	104510000	123640000	158670000	1943500	505820	2349300	5147300	5984500	6147700	7272900	9333700	25.8058	24.82381	24.81289	25.9606	25.64372	26.71253	26.10466	26.64993	SP(Sec/SPI)	CS pos: 17-18. CSA-AP. Pr: 0.9567	-	extracellular space ; GO:0005615 | inferred from biological aspect of ancestor with PANTHER:PTN001663160 <newline> extracellular space ; GO:0005615 | inferred from sequence or structural similarity with to	-	TRUE
FBtr0076594;FBgn0003149;FBtr0076593;FBgn0003149	FBtr0076594;FBgn0003149;FBtr0076593;FBgn0003149	FBtr0076594	FBgn0003149	CG5939	Prm	Prm-PB	0.472146968	0.980592728	879	102.34	9479700	0	62095000	8632700	56644000	17176000	39567000	54415000	185880	0	1217600	169270	1110700	336780	775820	1067000	23.82648	21.42118	25.67322	24.07088	25.45064	23.83152	24.68137	24.9506	OTHER		myofibril assembly ; GO:0030239 | inferred from mutant phenotype <newline> mesoderm development ; GO:0007498 | inferred from expression pattern <newline> actomyosin structure organization ; GO:0031032 | inferred from biological aspect of ancestor with PANTHER:PTN002743840	myosin complex ; GO:0016459 | inferred from electronic annotation with InterPro:IPR002928 <newline> M band ; GO:0031430 | inferred from high throughput direct assay <newline> striated muscle myosin thick filament ; GO:0005863 | inferred from high throughput direct assay <newline> cytoskeleton ; GO:0005856 | inferred from biological aspect of ancestor with PANTHER:PTN002743840 <newline> cytoplasm …	motor activity ; GO:0003774 | inferred from electronic annotation with InterPro:IPR002928	FALSE
FBtr0079905;FBgn0004867	FBtr0079905;FBgn0004867	FBtr0079905	FBgn0004867	CG5920	RpS2	RpS2-PA	0.148767514	-0.239640713	267	28.899	6376500	15499000	11917000	23706000	15213000	14318000	28585000	20851000	398530	968690	744830	1481600	950790	894890	1786500	1303200	22.77981	25.67729	23.55637	24.07038	23.65239	23.78257	23.81147	23.87886	OTHER		cytoplasmic translation ; GO:0002181 | traceable author statement <newline> cytoplasmic translation ; GO:0002181 | inferred by curator from GO:0022626 <newline> translation ; GO:0006412 | inferred from biological aspect of ancestor with PANTHER:PTN000346706	nuclear chromosome ; GO:0000228 | colocalizes_with inferred from direct assay <newline> cytosolic small ribosomal subunit ; GO:0022627 | inferred from biological aspect of ancestor with PANTHER:PTN000346706 <newline> cytosolic small ribosomal subunit ; GO:0022627 | traceable author statement <newline> nucleolus ; GO:0005730 | inferred from direct assay <newline> cytosolic ribosome ; GO:0022626 | …	RNA binding ; GO:0003723 | inferred from electronic annotation with InterPro:IPR013810 <newline> structural constituent of ribosome ; GO:0003735 | inferred from high throughput direct assay <newline> structural constituent of ribosome ; GO:0003735 | inferred from biological aspect of ancestor with PANTHER:PTN000346706 <newline> structural constituent of ribosome ; GO:0003735 | traceable author st…	FALSE
FBtr0083281;FBgn0038400	FBtr0083281;FBgn0038400	FBtr0083281	FBgn0038400	CG5903	CG5903	CG5903-PA	2.473531713	-0.715906143	226	24.481	51587000	18431000	64344000	68892000	36207000	21363000	45236000	39205000	3224200	1151900	4021500	4305800	2263000	1335200	2827300	2450300	25.36516	25.91896	25.56218	25.67804	24.81744	24.68223	25.06357	25.09748	SP(Sec/SPI)	CS pos: 18-19. VKA-AP. Pr: 0.5359	cristae formation ; GO:0042407 | inferred from biological aspect of ancestor with PANTHER:PTN001803267	mitochondrion ; GO:0005739 | inferred from biological aspect of ancestor with PANTHER:PTN001803267 <newline> MICOS complex ; GO:0061617 | inferred from biological aspect of ancestor with PANTHER:PTN001803267	-	FALSE
FBtr0085111;FBgn0039494;FBtr0085112;FBgn0039494	FBtr0085111;FBgn0039494;FBtr0085112;FBgn0039494	FBtr0085111	FBgn0039494	CG5896	grass	grass-PA	2.346143456	0.66226387	335	37.216	25506000	6780300	37370000	59512000	58511000	69479000	57771000	61393000	1500300	398840	2198300	3500700	3441800	4087000	3398300	3611300	24.96468	24.74401	24.76739	25.21612	25.63998	25.60119	25.30442	25.79568	OTHER		proteolysis ; GO:0006508 | inferred from electronic annotation with InterPro:IPR001254, InterPro:IPR001314, InterPro:IPR018114 <newline> innate immune response ; GO:0045087 | inferred from mutant phenotype <newline> defense response to Gram-positive bacterium ; GO:0050830 | inferred from mutant phenotype <newline> defense response to Gram-positive bacterium ; GO:0050830 | inferred from mutant phe…	extracellular region ; GO:0005576 | inferred from high throughput direct assay <newline> extracellular region ; GO:0005576 | inferred by curator from GO:0050830	serine-type endopeptidase activity ; GO:0004252 | inferred from electronic annotation with InterPro:IPR001254, InterPro:IPR001314, InterPro:IPR006604, InterPro:IPR018114 <newline> serine-type endopeptidase activity ; GO:0004252 | inferred from sequence model <newline> calcium ion binding ; GO:0005509 | inferred from direct assay	TRUE
FBtr0085110;FBgn0029155;FBtr0301707;FBgn0029155;FBtr0301708;FBgn0029155	FBtr0085110;FBgn0029155;FBtr0301707;FBgn0029155;FBtr0301708;FBgn0029155	FBtr0085110	FBgn0029155	CG5889	Men-b	Men-b-PA	2.130522909	-0.568307877	617	68.593	85200000	20035000	100160000	133860000	66977000	52361000	96204000	68428000	2434300	572420	2861800	3824500	1913600	1496000	2748700	1955100	26.24768	26.10795	26.40207	26.4593	25.63375	25.46142	26.009	25.83959	OTHER		oxidation-reduction process ; GO:0055114 | inferred from electronic annotation with InterPro:IPR001891, InterPro:IPR012301, InterPro:IPR012302, InterPro:IPR015884 <newline> malate metabolic process ; GO:0006108 | inferred from sequence or structural similarity with UniProtKB:Q16798 <newline> pyruvate metabolic process ; GO:0006090 | inferred from sequence or structural similarity with UniProtKB:Q…	mitochondrion ; GO:0005739 | inferred from biological aspect of ancestor with PANTHER:PTN001157886	NAD binding ; GO:0051287 | inferred from electronic annotation with InterPro:IPR012302 <newline> malate dehydrogenase (decarboxylating) (NAD+) activity ; GO:0004471 | inferred from electronic annotation with InterPro:IPR001891, InterPro:IPR012301, InterPro:IPR012302, InterPro:IPR015884 <newline> malate dehydrogenase (decarboxylating) (NADP+) activity ; GO:0004473 | inferred from biological aspect…	FALSE
FBtr0080449;FBgn0027586	FBtr0080449;FBgn0027586	FBtr0080449	FBgn0027586	CG5867	CG5867	CG5867-PA	2.107290028	1.47622776	262	29.604	12314000	2547800	15827000	39511000	54162000	67037000	50379000	102600000	879560	181990	1130500	2822200	3868700	4788300	3598500	7328900	24.06036	23.36399	24.20814	24.81284	25.40477	25.74866	25.05966	26.13716	SP(Sec/SPI)	CS pos: 19-20. CLA-AE. Pr: 0.9232	-	extracellular space ; GO:0005615 | inferred from sequence or structural similarity with to <newline> extracellular space ; GO:0005615 | inferred from biological aspect of ancestor with PANTHER:PTN001663160	-	TRUE
FBtr0084125;FBgn0038897;FBtr0301164;FBgn0038897	FBtr0084125;FBgn0038897	FBtr0084125	FBgn0038897	CG5849	CG5849	CG5849-PA	0.131744789	-0.073523045	968	111.98	45322000	10036000	46187000	62125000	30703000	51825000	29006000	21551000	1030000	228090	1049700	1411900	697790	1177900	659230	489800	24.68276	25.33067	25.0161	24.83152	24.85448	25.31897	24.83084	24.56267	SP(Sec/SPI)	CS pos: 23-24. SMG-ER. Pr: 0.7752	proteolysis ; GO:0006508 | inferred from biological aspect of ancestor with PANTHER:PTN000164251 <newline> peptide catabolic process ; GO:0043171 | inferred from biological aspect of ancestor with PANTHER:PTN000164250	cytoplasm ; GO:0005737 | inferred from biological aspect of ancestor with PANTHER:PTN000164250	zinc ion binding ; GO:0008270 | inferred from biological aspect of ancestor with PANTHER:PTN000164250 <newline> metalloaminopeptidase activity ; GO:0070006 | inferred from biological aspect of ancestor with PANTHER:PTN000164250 <newline> peptide binding ; GO:0042277 | inferred from biological aspect of ancestor with PANTHER:PTN000164250	FALSE
FBtr0083503;FBgn0038519	FBtr0083503;FBgn0038519	FBtr0083503	FBgn0038519	CG5826	Prx3	Prx3-PA	1.380206089	-0.46340847	234	26.379	116850000	21134000	126730000	157480000	61958000	90017000	189390000	120040000	7790000	1409000	8448800	10499000	4130600	6001100	12626000	8002500	26.96708	26.51905	26.80723	26.7291	26.0778	26.01941	26.68325	26.38837	OTHER		oxidation-reduction process ; GO:0055114 | inferred from electronic annotation with InterPro:IPR000866, InterPro:IPR019479 <newline> cell redox homeostasis ; GO:0045454 | inferred from genetic interaction with Prx5 <newline> cell redox homeostasis ; GO:0045454 | inferred from biological aspect of ancestor with PANTHER:PTN002449977 <newline> determination of adult lifespan ; GO:0008340 | inferred …	cytoplasm ; GO:0005737 | inferred from biological aspect of ancestor with PANTHER:PTN002449977 <newline> mitochondrion ; GO:0005739 | inferred from biological aspect of ancestor with PANTHER:PTN002449985 <newline> mitochondrion ; GO:0005739 | inferred from high throughput direct assay <newline> mitochondrion ; GO:0005739 | inferred from direct assay <newline> mitochondrion ; GO:0005739 | inferred…	thioredoxin peroxidase activity ; GO:0008379 | inferred from biological aspect of ancestor with PANTHER:PTN002449977 <newline> antioxidant activity ; GO:0016209 | inferred from sequence or structural similarity with UniProtKB:P30048 <newline> thioredoxin peroxidase activity ; GO:0008379 | inferred from direct assay	FALSE
FBtr0081052;FBgn0000636;FBtr0112804;FBgn0000636;FBtr0081051;FBgn0000636;FBtr0301391;FBgn0000636;FBtr0112805;FBgn0000636	FBtr0081052;FBgn0000636;FBtr0112804;FBgn0000636;FBtr0081051;FBgn0000636;FBtr0301391;FBgn0000636;FBtr0112805;FBgn0000636	FBtr0081052	FBgn0000636	CG5803	Fas3	Fas3-PB	0.38582062	0.903736591	401	44.182	46809000	2592500	45822000	38638000	37749000	35866000	30380000	26518000	2925600	162030	2863900	2414900	2359300	2241600	1898700	1657400	25.03993	20.81111	24.88976	24.75593	24.79491	24.90256	24.69975	24.71445	SP(Sec/SPI)	CS pos: 20-21. TWA-QV. Pr: 0.7767	homophilic cell adhesion via plasma membrane adhesion molecules ; GO:0007156 | traceable author statement <newline> cell-cell adhesion ; GO:0098609 | inferred from biological aspect of ancestor with PANTHER:PTN002267887 <newline> synaptic target recognition ; GO:0008039 | inferred from direct assay <newline> synaptic target recognition ; GO:0008039 | inferred from mutant phenotype <newline> axona…	neuromuscular junction ; GO:0031594 | inferred from direct assay <newline> plasma membrane ; GO:0005886 | inferred from high throughput direct assay <newline> integral component of plasma membrane ; GO:0005887 | inferred from biological aspect of ancestor with PANTHER:PTN002267887 <newline> cell-cell junction ; GO:0005911 | inferred from biological aspect of ancestor with PANTHER:PTN002267887 <ne…	cell adhesion molecule binding ; GO:0050839 | inferred from biological aspect of ancestor with PANTHER:PTN002267887	FALSE
FBtr0084013;FBgn0038858	FBtr0084013;FBgn0038858	FBtr0304713	FBgn0038858	CG5793	CG5793	CG5793-PB	0.006536946	-0.009427071	228	24.603	44996000	4400100	59678000	66846000	23752000	34863000	39686000	12855000	2999800	293340	3978600	4456400	1583400	2324200	2645700	856970	25.14818	23.42124	25.2169	25.46367	24.81875	25.04431	24.86453	24.48468	OTHER		-	mitochondrion ; GO:0005739 | inferred from biological aspect of ancestor with PANTHER:PTN000214042	acetylpyruvate hydrolase activity ; GO:0018773 | inferred from biological aspect of ancestor with PANTHER:PTN000214041	FALSE
FBtr0084180;FBgn0040582	FBtr0084180;FBgn0040582	FBtr0084180	FBgn0040582	CG5791	BomBc3	BomBc3-PA	4.635713427	2.939437389	98	10.208	221770000	51453000	282610000	206390000	2.32E+09	1871100000	1949800000	1.55E+09	55444000	12863000	70651000	51599000	580760000	467780000	487450000	386490000	27.73189	27.42278	27.91039	27.24952	31.06433	30.49295	30.41921	30.09585	SP(Sec/SPI)	CS pos: 20-21. IGA-HP. Pr: 0.6912	-	extracellular space ; GO:0005615 | inferred from sequence model	-	TRUE
FBtr0089553;FBgn0026316	FBtr0089553;FBgn0026316	FBtr0089553	FBgn0026316	CG5788	Ubc10	Ubc10-PA	0.282227339	-0.377261639	154	17.907	23449000	599230	23022000	24816000	14798000	13917000	11501000	12776000	2605500	66581	2558000	2757400	1644200	1546300	1277900	1419600	24.05846	21.9901	24.15969	24.17455	22.81548	23.41028	23.19814	23.44985	OTHER		ubiquitin-dependent protein catabolic process ; GO:0006511 | inferred from biological aspect of ancestor with PANTHER:PTN000631055 <newline> protein linear polyubiquitination ; GO:0097039 | inferred from direct assay <newline> protein ubiquitination ; GO:0016567 | inferred from direct assay <newline> protein polyubiquitination ; GO:0000209 | inferred from biological aspect of ancestor with PANTHE…	ubiquitin ligase complex ; GO:0000151 | inferred from biological aspect of ancestor with PANTHER:PTN000630862 <newline> nucleus ; GO:0005634 | inferred from biological aspect of ancestor with PANTHER:PTN002514495	protein binding ; GO:0005515 | inferred from physical interaction with ari-1 <newline> ubiquitin conjugating enzyme activity ; GO:0061631 | inferred from direct assay <newline> ubiquitin conjugating enzyme activity ; GO:0061631 | inferred from biological aspect of ancestor with PANTHER:PTN002514495 <newline> ubiquitin protein ligase binding ; GO:0031625 | inferred from biological aspect of ancest…	FALSE
FBtr0084011;FBgn0015790;FBtr0084010;FBgn0015790	FBtr0084011;FBgn0015790;FBtr0084010;FBgn0015790	FBtr0084011	FBgn0015790	CG5771	Rab11	Rab11-PB	0.772209506	-0.763023853	214	24.245	12615000	12853000	21007000	25967000	17198000	2560700	32195000	13609000	840980	856900	1400400	1731100	1146500	170720	2146400	907300	24.2009	25.17028	23.93175	24.24583	24.14016	22.44471	24.18518	23.72661	OTHER		protein localization to membrane ; GO:0072657 | inferred from direct assay <newline> adherens junction maintenance ; GO:0034334 | inferred from mutant phenotype <newline> actin cytoskeleton reorganization ; GO:0031532 | inferred from mutant phenotype <newline> fusome organization ; GO:0045478 | inferred from mutant phenotype <newline> cellularization ; GO:0007349 | inferred from mutant phenotype …	cytoplasm ; GO:0005737 | inferred from direct assay <newline> dense core granule membrane ; GO:0032127 | inferred from direct assay <newline> cleavage furrow ; GO:0032154 | inferred from direct assay <newline> Golgi apparatus ; GO:0005794 | inferred from direct assay <newline> endosome ; GO:0005768 | inferred from direct assay <newline> vesicle ; GO:0031982 | inferred from direct assay <newline> …	GTP binding ; GO:0005525 | inferred from electronic annotation with InterPro:IPR001806, InterPro:IPR003579, InterPro:IPR005225 <newline> GTPase activity ; GO:0003924 | inferred from sequence or structural similarity <newline> GTPase activating protein binding ; GO:0032794 | inferred from physical interaction with Crag <newline> protein binding ; GO:0005515 | inferred from physical interaction wit…	FALSE
FBtr0089520;FBgn0000083;FBtr0089519;FBgn0000083;FBtr0089518;FBgn0000083;FBtr0089517;FBgn0000083	FBtr0089520;FBgn0000083;FBtr0089519;FBgn0000083;FBtr0089518;FBgn0000083;FBtr0089517;FBgn0000083	FBtr0089520	FBgn0000083	CG5730	AnxB9	AnxB9-PD	0.079540178	0.042012691	324	36.073	59964000	3399700	70127000	87140000	42081000	39164000	49904000	30890000	3331400	188870	3895900	4841100	2337800	2175800	2772500	1716100	25.33776	24.81695	25.20389	25.48738	25.19061	24.93589	25.37365	25.51388	OTHER		endosome transport via multivesicular body sorting pathway ; GO:0032509 | inferred from mutant phenotype <newline> maintenance of cell polarity ; GO:0030011 | inferred from mutant phenotype <newline> wing disc dorsal/ventral pattern formation ; GO:0048190 | inferred from genetic interaction with Bx, ap	endomembrane system ; GO:0012505 | inferred from direct assay <newline> cytoplasm ; GO:0005737 | inferred from biological aspect of ancestor with PANTHER:PTN000052507 <newline> cell cortex ; GO:0005938 | inferred from direct assay	calcium ion binding ; GO:0005509 | inferred from biological aspect of ancestor with PANTHER:PTN000052507 <newline> spectrin binding ; GO:0030507 | inferred from physical interaction with kst <newline> protein binding ; GO:0005515 | inferred from physical interaction with kst <newline> calcium-dependent phospholipid binding ; GO:0005544 | inferred from sequence or structural similarity with AnxB10	FALSE
FBtr0074452;FBgn0030853	FBtr0074452;FBgn0030853	FBtr0074452	FBgn0030853	CG5703	ND-24	ND-24-PA	1.085449843	-0.635131836	242	26.781	274520000	43438000	323850000	368600000	165860000	128750000	236130000	200210000	17157000	2714900	20241000	23038000	10366000	8046800	14758000	12513000	28.00753	27.08922	27.97136	27.93697	27.07643	26.5809	27.5947	27.21252	OTHER		respiratory electron transport chain ; GO:0022904 | inferred from biological aspect of ancestor with PANTHER:PTN000042666 <newline> mitochondrial electron transport, NADH to ubiquinone ; GO:0006120 | inferred from sequence or structural similarity with UniProtKB:P19404 <newline> mitochondrial electron transport, NADH to ubiquinone ; GO:0006120 | inferred from biological aspect of ancestor with PA…	mitochondrion ; GO:0005739 | inferred from high throughput direct assay <newline> mitochondrial respiratory chain complex I ; GO:0005747 | inferred from sequence or structural similarity with UniProtKB:P19404 <newline> mitochondrial respiratory chain complex I ; GO:0005747 | inferred from biological aspect of ancestor with PANTHER:PTN000042666	NADH dehydrogenase activity ; GO:0003954 | inferred from sequence or structural similarity with UniProtKB:P19404	FALSE
FBtr0300191;FBgn0002921;FBtr0089516;FBgn0002921;FBtr0089515;FBgn0002921;FBtr0089514;FBgn0002921;FBtr0089513;FBgn0002921;FBtr0089511;FBgn0002921;FBtr0089509;FBgn0002921;FBtr0089510;FBgn0002921;FBtr0089512;FBgn0002921	FBtr0300191;FBgn0002921;FBtr0089516;FBgn0002921;FBtr0089515;FBgn0002921;FBtr0089514;FBgn0002921;FBtr0089513;FBgn0002921;FBtr0089511;FBgn0002921;FBtr0089509;FBgn0002921;FBtr0089510;FBgn0002921;FBtr0089512;FBgn0002921	FBtr0300191	FBgn0002921	CG5670	Atpalpha	Atpalpha-PI	1.88706361	-0.713174343	1002	111.16	65794000	28404000	109560000	89544000	29099000	27208000	55003000	58206000	1399900	604350	2331100	1905200	619120	578900	1170300	1238400	25.90578	26.37421	26.08671	25.92976	25.14044	25.0083	25.53745	25.75758	OTHER		adult locomotory behavior ; GO:0008344 | inferred from mutant phenotype <newline> sensory perception of sound ; GO:0007605 | inferred from mutant phenotype <newline> regulation of tube length, open tracheal system ; GO:0035159 | inferred from mutant phenotype <newline> trachea morphogenesis ; GO:0060439 | inferred from mutant phenotype <newline> cellular potassium ion homeostasis ; GO:0030007 | i…	plasma membrane ; GO:0005886 | inferred from high throughput direct assay <newline> basolateral plasma membrane ; GO:0016323 | inferred from direct assay <newline> plasma membrane ; GO:0005886 | inferred from direct assay <newline> septate junction ; GO:0005918 | inferred from direct assay <newline> sodium:potassium-exchanging ATPase complex ; GO:0005890 | inferred from direct assay <newline> nuc…	ATP binding ; GO:0005524 | inferred from electronic annotation with InterPro:IPR005775 <newline> sodium:potassium-exchanging ATPase activity ; GO:0005391 | inferred from mutant phenotype <newline> sodium:potassium-exchanging ATPase activity ; GO:0005391 | inferred from direct assay <newline> sodium:potassium-exchanging ATPase activity ; GO:0005391 | inferred from biological aspect of ancestor wit…	FALSE
FBtr0076560;FBgn0035942	FBtr0076560;FBgn0035942	FBtr0076560	FBgn0035942	CG5660	ValRS-m	ValRS-m-PA	0.293057052	0.788781643	994	113.1	11189000	5505500	12209000	45200000	34491000	36158000	67637000	12219000	233100	114700	254360	941660	718560	753290	1409100	254560	22.23855	21.674	23.11925	25.13473	22.73982	25.05113	25.43581	22.09489	OTHER		valyl-tRNA aminoacylation ; GO:0006438 | inferred from biological aspect of ancestor with PANTHER:PTN000236067 <newline> valyl-tRNA aminoacylation ; GO:0006438 | traceable author statement <newline> tRNA aminoacylation for protein translation ; GO:0006418 | inferred from biological aspect of ancestor with PANTHER:PTN000236067	mitochondrion ; GO:0005739 | traceable author statement <newline> cytosol ; GO:0005829 | inferred from biological aspect of ancestor with PANTHER:PTN000236067	ATP binding ; GO:0005524 | inferred from electronic annotation with InterPro:IPR001412, InterPro:IPR002300, InterPro:IPR002303, InterPro:IPR009080 <newline> aminoacyl-tRNA editing activity ; GO:0002161 | inferred from electronic annotation with InterPro:IPR009008 <newline> valine-tRNA ligase activity ; GO:0004832 | inferred from biological aspect of ancestor with PANTHER:PTN000236067 <newline> va…	FALSE
FBtr0082595;FBgn0004103;FBtr0074017;FBgn0003132;FBtr0084642;FBgn0003134;FBtr0113894;FBgn0046698;FBtr0077660;FBgn0005779	FBtr0082595;FBgn0004103;FBtr0074017;FBgn0003132;FBtr0084642;FBgn0003134	FBtr0082595	FBgn0004103	CG5650	Pp1-87B	Pp1-87B-PA	0.789811316	-0.800055981	302	34.542	12246000	3253300	16665000	29599000	16143000	13595000	0	13705000	765350	203330	1041600	1849900	1009000	849690	0	856570	23.75858	23.40028	23.86938	24.11323	23.37292	23.56755	21.55079	23.44998	OTHER		positive regulation of Ras protein signal transduction ; GO:0046579 | inferred from high throughput genetic interaction with Ras85D <newline> positive regulation of canonical Wnt signaling pathway ; GO:0090263 | inferred from genetic interaction with flw, Pp1Ա-96A <newline> visual learning ; GO:0008542 | inferred from mutant phenotype <newline> olfactory learning ; GO:0008355 | inferred from muta…	protein phosphatase type 1 complex ; GO:0000164 | inferred from electronic annotation with InterPro:IPR037981 <newline> cytoplasm ; GO:0005737 | inferred from biological aspect of ancestor with PANTHER:PTN000185233 <newline> polytene chromosome ; GO:0005700 | inferred from direct assay <newline> protein phosphatase type 1 complex ; GO:0000164 | inferred from sequence or structural similarity <new…	protein binding ; GO:0005515 | inferred from physical interaction with UniProtKB:Q9XZ34 <newline> protein serine/threonine phosphatase activity ; GO:0004722 | inferred from mutant phenotype <newline> myosin phosphatase activity ; GO:0017018 | inferred from direct assay <newline> protein serine/threonine phosphatase activity ; GO:0004722 | inferred from biological aspect of ancestor with PANTHER:P…	FALSE
FBtr0072131;FBgn0034920	FBtr0072131;FBgn0034920	FBtr0072131	FBgn0034920	CG5597	CG5597	CG5597-PA	1.375405148	-0.552861691	260	29.649	1344700000	639990000	52134000	73670000	1556600000	1039800000	1224100000	73582000	103440000	49230000	4010300	5666900	119740000	79981000	94162000	5660100	29.81077	30.12756	29.97965	29.47647	29.65554	29.35601	29.30661	28.86485	SP(Sec/SPI)	CS pos: 20-21. ALC-YP. Pr: 0.9332	-	-	-	FALSE
FBtr0085196;FBgn0002772;FBtr0085195;FBgn0002772	FBtr0085196;FBgn0002772;FBtr0085195;FBgn0002772	FBtr0085196	FBgn0002772	CG5596	Mlc1	Mlc1-PB	0.398794243	0.427400112	155	17.524	112230000	11158000	183250000	138620000	145140000	122990000	265860000	147580000	22447000	2231700	36650000	27724000	29029000	24598000	53172000	29515000	26.81568	25.27046	27.30121	26.71764	27.02158	26.68979	27.41997	26.68325	OTHER		regulation of catalytic activity ; GO:0050790 | non-traceable author statement <newline> mesoderm development ; GO:0007498 | inferred from expression pattern <newline> muscle contraction ; GO:0006936 | non-traceable author statement	muscle myosin complex ; GO:0005859 | inferred from direct assay <newline> cytosol ; GO:0005829 | inferred from high throughput direct assay	calcium ion binding ; GO:0005509 | inferred from electronic annotation with InterPro:IPR002048 <newline> myosin heavy chain binding ; GO:0032036 | non-traceable author statement <newline> enzyme regulator activity ; GO:0030234 | non-traceable author statement	FALSE
FBtr0073960;FBgn0030605	FBtr0073960;FBgn0030605	FBtr0073960	FBgn0030605	CG5548	ND-B18	ND-B18-PA	1.027470888	-0.513982296	117	13.882	44853000	9893400	59236000	73093000	34395000	23673000	62878000	32459000	7475500	1648900	9872700	12182000	5732600	3945500	10480000	5409800	25.27608	24.94753	25.65064	25.72702	24.61997	24.7083	25.43275	24.78432	OTHER		mitochondrial electron transport, NADH to ubiquinone ; GO:0006120 | inferred from sequence or structural similarity with UniProtKB:P17568	mitochondrial respiratory chain complex I ; GO:0005747 | inferred from biological aspect of ancestor with PANTHER:PTN000467302 <newline> mitochondrial respiratory chain complex I ; GO:0005747 | inferred from sequence or structural similarity with UniProtKB:P17568	NADH dehydrogenase (ubiquinone) activity ; GO:0008137 | inferred from electronic annotation with InterPro:IPR008698 <newline> NADH dehydrogenase activity ; GO:0003954 | inferred from sequence or structural similarity with UniProtKB:P17568	FALSE
FBtr0085255;FBgn0039564	FBtr0085255;FBgn0039564	FBtr0085255	FBgn0039564	CG5527	Nep7	Nep7-PA	1.783650431	0.443894863	717	82.102	636930000	160690000	739040000	559680000	987820000	967820000	900310000	695980000	18198000	4591000	21115000	15991000	28223000	27652000	25723000	19885000	29.15767	29.01132	29.16799	28.66285	29.56879	29.47294	29.47232	29.26137	SP(Sec/SPI)	CS pos: 31-32. CEA-RS. Pr: 0.8477	proteolysis ; GO:0006508 | inferred from electronic annotation with InterPro:IPR000718, InterPro:IPR008753, InterPro:IPR018497	-	metalloendopeptidase activity ; GO:0004222 | inferred from electronic annotation with InterPro:IPR000718, InterPro:IPR018497	FALSE
FBtr0080411;FBgn0032444	FBtr0080411;FBgn0032444	FBtr0080411	FBgn0032444	CG5525	CCT4	CCT4-PA	1.684398274	-0.82354641	533	57.116	18155000	5333700	17522000	24992000	5887900	28344000	8378600	7496400	626020	183920	604200	861780	203030	977370	288920	258500	23.95207	24.3455	23.71146	24.24387	23.1309	23.72588	23.41854	22.6834	OTHER		protein folding ; GO:0006457 | inferred from biological aspect of ancestor with PANTHER:PTN004253040	chaperonin-containing T-complex ; GO:0005832 | inferred from biological aspect of ancestor with PANTHER:PTN000143848 <newline> cytosol ; GO:0005829 | inferred from high throughput direct assay	ATP binding ; GO:0005524 | inferred from electronic annotation with InterPro:IPR002194, InterPro:IPR002423, InterPro:IPR012717 <newline> unfolded protein binding ; GO:0051082 | inferred from biological aspect of ancestor with PANTHER:PTN004253040	FALSE
FBtr0273273;FBgn0001247	FBtr0273273;FBgn0001247	FBtr0273273	FBgn0001247	CG5517	Ide	Ide-PB	0.054997895	0.06199789	990	113.68	7418500	795750	5491400	10203000	1983700	3524100	0	4832300	161270	17299	119380	221800	43123	76612	0	105050	22.66453	20.94357	22.03164	22.54161	22.28537	22.10527	22.04469	21.994	OTHER		proteolysis involved in cellular protein catabolic process ; GO:0051603 | inferred from biological aspect of ancestor with PANTHER:PTN000220551 <newline> negative regulation of insulin receptor signaling pathway ; GO:0046627 | inferred from genetic interaction with Pten inferred from genetic interaction with foxo <newline> insulin catabolic process ; GO:1901143 | inferred from mutant phenotype <n…	plasma membrane ; GO:0005886 | inferred from direct assay <newline> mitochondrion ; GO:0005739 | inferred from biological aspect of ancestor with PANTHER:PTN000220551 <newline> peroxisome ; GO:0005777 | inferred from sequence or structural similarity with HGNC:5381 inferred from sequence model <newline> cytoplasm ; GO:0005737 | inferred from direct assay	metalloendopeptidase activity ; GO:0004222 | inferred from electronic annotation with InterPro:IPR001431 <newline> metal ion binding ; GO:0046872 | inferred from electronic annotation with InterPro:IPR011237, InterPro:IPR011249 <newline> metallopeptidase activity ; GO:0008237 | inferred from direct assay	FALSE
FBtr0085248;FBgn0003279	FBtr0085248;FBgn0003279	FBtr0085248	FBgn0003279	CG5502	RpL4	RpL4-PA	0.398955698	-0.365334034	401	45.025	23504000	23181000	25762000	36656000	32448000	22958000	46223000	43881000	1068300	1053700	1171000	1666200	1474900	1043600	2101000	1994600	24.56535	26.21845	24.82445	24.72302	24.34949	24.77027	24.9121	24.83807	OTHER		translation ; GO:0006412 | inferred from electronic annotation with InterPro:IPR002136, InterPro:IPR023574 <newline> cytoplasmic translation ; GO:0002181 | inferred by curator from GO:0022626 <newline> cytoplasmic translation ; GO:0002181 | traceable author statement	cytosolic large ribosomal subunit ; GO:0022625 | traceable author statement <newline> cytosolic ribosome ; GO:0022626 | inferred from high throughput direct assay <newline> cytosolic large ribosomal subunit ; GO:0022625 | inferred from biological aspect of ancestor with PANTHER:PTN000454620	RNA binding ; GO:0003723 | inferred from biological aspect of ancestor with PANTHER:PTN000454620 <newline> structural constituent of ribosome ; GO:0003735 | inferred from high throughput direct assay <newline> structural constituent of ribosome ; GO:0003735 | traceable author statement <newline> structural constituent of ribosome ; GO:0003735 | inferred from biological aspect of ancestor with PAN…	FALSE
FBtr0077920;FBgn0031327	FBtr0077920;FBgn0031327	FBtr0077920	FBgn0031327	CG5397	CG5397	CG5397-PA	1.87670789	-0.325727463	665	70.934	1876100000	466120000	2275900000	2094500000	1918400000	1789100000	1693200000	1.64E+09	56851000	14125000	68966000	63470000	58133000	54215000	51308000	49787000	30.70627	30.83198	30.71481	30.49247	30.52169	30.39151	30.27819	30.25124	SP(Sec/SPI)	CS pos: 23-24. ASC-KS. Pr: 0.2683	biological_process ; GO:0008150 | no biological data available	extracellular space ; GO:0005615 | inferred from biological aspect of ancestor with PANTHER:PTN000168732	-	TRUE
FBtr0080064;FBgn0032213	FBtr0080064;FBgn0032213	FBtr0080064	FBgn0032213	CG5390	CG5390	CG5390-PA	0.452301481	0.481938362	406	44.819	628700000	131740000	1508900000	1293500000	2349400000	964210000	1934100000	709870000	29938000	6273300	71854000	61598000	111880000	45915000	92102000	33803000	29.12428	28.8063	30.33692	29.80882	30.71923	29.69818	30.35888	29.2278	SP(Sec/SPI)	CS pos: 18-19. CGA-QD. Pr: 0.9134	proteolysis ; GO:0006508 | inferred from biological aspect of ancestor with PANTHER:PTN001207268	extracellular region ; GO:0005576 | inferred from high throughput direct assay <newline> extracellular space ; GO:0005615 | inferred from biological aspect of ancestor with PANTHER:PTN001207268	serine-type endopeptidase activity ; GO:0004252 | inferred from biological aspect of ancestor with PANTHER:PTN001207268 <newline> serine-type endopeptidase activity ; GO:0004252 | NOT inferred from key residues	TRUE
FBtr0084294;FBgn0028688	FBtr0084294;FBgn0028688	FBtr0084294	FBgn0028688	CG5378	Rpn7	Rpn7-PA	0.206500006	0.305282593	389	45.38	6534900	2693100	2371000	4813400	3346600	1709000	3609800	3642900	297040	122410	107770	218790	152120	77684	164080	165590	22.68365	22.92854	21.49154	21.60531	23.14312	23.34963	22.00179	21.43563	OTHER		proteasome-mediated ubiquitin-dependent protein catabolic process ; GO:0043161 | inferred from biological aspect of ancestor with PANTHER:PTN000365348 <newline> proteasome-mediated ubiquitin-dependent protein catabolic process ; GO:0043161 | inferred by curator from GO:0005838 <newline> proteasome-mediated ubiquitin-dependent protein catabolic process ; GO:0043161 | inferred from mutant phenotype	proteasome regulatory particle ; GO:0005838 | inferred from direct assay <newline> proteasome regulatory particle ; GO:0005838 | inferred from sequence or structural similarity with HGNC:9564 inferred from direct assay <newline> proteasome regulatory particle ; GO:0005838 | inferred from biological aspect of ancestor with PANTHER:PTN000365350 <newline> proteasome regulatory particle, lid subcompl…	enzyme regulator activity ; GO:0030234 | inferred from electronic annotation with InterPro:IPR035268 <newline> protein binding ; GO:0005515 | inferred from physical interaction with Rpn6	FALSE
FBtr0084291;FBgn0003676;FBtr0084290;FBgn0003676	FBtr0084291;FBgn0003676;FBtr0084290;FBgn0003676	FBtr0084291	FBgn0003676	CG5374	CCT1	CCT1-PA	1.166024492	-1.081041813	557	59.556	11606000	7504500	11585000	29212000	10566000	2533000	8965500	12552000	362700	234510	362040	912880	330180	79156	280170	392260	23.60513	24.21801	23.51521	23.96031	23.83026	21.83853	23.15923	22.14646	OTHER		protein folding ; GO:0006457 | inferred from biological aspect of ancestor with PANTHER:PTN004253040 <newline> ovarian follicle cell development ; GO:0030707 | inferred from mutant phenotype	cytosol ; GO:0005829 | inferred from high throughput direct assay <newline> chaperonin-containing T-complex ; GO:0005832 | inferred from biological aspect of ancestor with PANTHER:PTN000144020	ATP binding ; GO:0005524 | inferred from electronic annotation with InterPro:IPR002194, InterPro:IPR002423, InterPro:IPR012715 <newline> unfolded protein binding ; GO:0051082 | inferred from biological aspect of ancestor with PANTHER:PTN004253040	FALSE
FBtr0080055;FBgn0032228	FBtr0080055;FBgn0032228	FBtr0080055	FBgn0032228	CG5367	CG5367	CG5367-PA	1.635990864	-1.001704693	338	37.765	47573000	26737000	39922000	45691000	34456000	24756000	24781000	19477000	3398100	1909800	2851600	3263600	2461200	1768300	1770100	1391200	25.79712	26.10051	25.15318	24.77289	24.8098	24.27391	24.21201	24.52115	SP(Sec/SPI)	CS pos: 15-16. LNC-QI. Pr: 0.4600	proteolysis involved in cellular protein catabolic process ; GO:0051603 | inferred from biological aspect of ancestor with PANTHER:PTN000274640 <newline> immune response ; GO:0006955 | inferred from biological aspect of ancestor with PANTHER:PTN001391516	lysosome ; GO:0005764 | inferred from biological aspect of ancestor with PANTHER:PTN000274640 <newline> extracellular space ; GO:0005615 | inferred from biological aspect of ancestor with PANTHER:PTN000274640	cysteine-type endopeptidase activity ; GO:0004197 | inferred from biological aspect of ancestor with PANTHER:PTN000274640	TRUE
FBtr0080050;FBgn0032237	FBtr0080050;FBgn0032237	FBtr0080050	FBgn0262782	CG5362	Mdh1	Mdh1-PA	0.002038036	0.001113415	337	36.058	732760000	192200000	814210000	916970000	929250000	815590000	662230000	1017900000	45798000	12013000	50888000	57311000	58078000	50975000	41389000	63619000	29.44138	29.21071	29.34191	29.38848	29.54714	29.45535	28.82566	29.55879	OTHER		carbohydrate metabolic process ; GO:0005975 | inferred from electronic annotation with InterPro:IPR015955 <newline> tricarboxylic acid cycle ; GO:0006099 | inferred from biological aspect of ancestor with PANTHER:PTN000600336 <newline> NADH metabolic process ; GO:0006734 | inferred from biological aspect of ancestor with PANTHER:PTN000600336 <newline> oxaloacetate metabolic process ; GO:0006107 |…	cytosol ; GO:0005829 | inferred from direct assay <newline> cytosol ; GO:0005829 | inferred from biological aspect of ancestor with PANTHER:PTN001157397 <newline> peroxisome ; GO:0005777 | inferred from sequence model	L-malate dehydrogenase activity ; GO:0030060 | inferred from biological aspect of ancestor with PANTHER:PTN000600336 <newline> malate dehydrogenase activity ; GO:0016615 | inferred from direct assay <newline> L-malate dehydrogenase activity ; GO:0030060 | inferred from direct assay	FALSE
FBtr0080047;FBgn0032242	FBtr0080047;FBgn0032242	FBtr0080047	FBgn0032242	CG5355	CG5355	CG5355-PA	0.664109253	-0.207734585	756	86.31	143770000	33371000	146850000	193040000	114020000	108580000	77563000	115270000	3194900	741590	3263400	4289800	2533700	2412900	1723600	2561500	26.87713	26.5049	26.69816	27.03695	26.61512	26.5707	26.31444	26.78594	OTHER		proteolysis ; GO:0006508 | inferred from electronic annotation with InterPro:IPR001375, InterPro:IPR002470, InterPro:IPR002471	cytoplasm ; GO:0005737 | inferred from biological aspect of ancestor with PANTHER:PTN000204594 <newline> cytosol ; GO:0005829 | inferred from biological aspect of ancestor with PANTHER:PTN000204594	serine-type endopeptidase activity ; GO:0004252 | inferred from electronic annotation with InterPro:IPR002470, InterPro:IPR002471, InterPro:IPR023302 <newline> serine-type exopeptidase activity ; GO:0070008 | inferred from electronic annotation with InterPro:IPR023302 <newline> oligopeptidase activity ; GO:0070012 | inferred from biological aspect of ancestor with PANTHER:PTN000204594 <newline> e…	FALSE
FBtr0080333;FBgn0027081;FBtr0080331;FBgn0027081;FBtr0080332;FBgn0027081	FBtr0080333;FBgn0027081;FBtr0080331;FBgn0027081;FBtr0080332;FBgn0027081	FBtr0080333	FBgn0027081	CG5353	ThrRS	ThrRS-PC	1.400526445	-1.22849226	690	79.345	7621900	6976900	21653000	23614000	2574500	5926600	3302100	0	190550	174420	541330	590360	64363	148170	82553	0	23.59366	24.05499	23.56092	23.719	21.54727	23.26256	21.90168	23.3031	OTHER		threonyl-tRNA aminoacylation ; GO:0006435 | traceable author statement <newline> threonyl-tRNA aminoacylation ; GO:0006435 | inferred from biological aspect of ancestor with PANTHER:PTN000155083 <newline> tRNA aminoacylation for protein translation ; GO:0006418 | inferred from biological aspect of ancestor with PANTHER:PTN000154975	mitochondrion ; GO:0005739 | traceable author statement <newline> cytoplasm ; GO:0005737 | traceable author statement <newline> cytoplasm ; GO:0005737 | inferred from electronic annotation with InterPro:IPR002320	ATP binding ; GO:0005524 | inferred from electronic annotation with InterPro:IPR002314, InterPro:IPR002320, InterPro:IPR012947 <newline> threonine-tRNA ligase activity ; GO:0004829 | inferred from biological aspect of ancestor with PANTHER:PTN000155083 <newline> aminoacyl-tRNA editing activity ; GO:0002161 | inferred from sequence or structural similarity with UniProtKB:Q9BW92 <newline> aminoacyl…	FALSE
FBtr0086710;FBgn0000566	FBtr0086710;FBgn0000566	FBtr0086710	FBgn0000566	CG5345	Eip55E	Eip55E-PA	1.799348405	-0.495957375	393	42.988	100300000	35295000	90302000	131600000	72376000	60430000	70317000	111890000	5278800	1857700	4752800	6926300	3809300	3180500	3700900	5888800	26.37916	26.71214	26.3721	26.53774	25.97974	25.90279	25.77545	26.35934	OTHER		cysteine biosynthetic process via cystathionine ; GO:0019343 | inferred from biological aspect of ancestor with PANTHER:PTN000211591 <newline> glutathione biosynthetic process ; GO:0006750 | inferred from mutant phenotype <newline> transsulfuration ; GO:0019346 | inferred from biological aspect of ancestor with PANTHER:PTN000211590 <newline> sulfur amino acid metabolic process ; GO:0000096 | non-…	cytoplasm ; GO:0005737 | inferred from biological aspect of ancestor with PANTHER:PTN000211590	pyridoxal phosphate binding ; GO:0030170 | inferred from biological aspect of ancestor with PANTHER:PTN000211590 <newline> cystathionine gamma-lyase activity ; GO:0004123 | inferred from sequence or structural similarity with UniProtKB:P32929 <newline> cystathionine gamma-lyase activity ; GO:0004123 | traceable author statement <newline> carbon-sulfur lyase activity ; GO:0016846 | inferred from b…	FALSE
FBtr0080042;FBgn0032253;FBtr0079744;FBgn0032066	FBtr0080042;FBgn0032253	FBtr0080042	FBgn0032253	CG5322	LManI	LManI-PA	0.931876736	-0.396578789	950	108.49	628650000	274240000	755910000	604120000	540610000	564620000	612650000	448240000	14287000	6232700	17180000	13730000	12287000	12832000	13924000	10187000	29.12048	29.73807	29.07199	28.76474	28.69806	28.99159	28.74999	28.66932	OTHER		mannose metabolic process ; GO:0006013 | inferred from electronic annotation with InterPro:IPR000602, InterPro:IPR011682, InterPro:IPR015341, InterPro:IPR037094	lysosome ; GO:0005764 | inferred from biological aspect of ancestor with PANTHER:PTN000176486 <newline> vacuolar membrane ; GO:0005774 | inferred from biological aspect of ancestor with PANTHER:PTN000176485	carbohydrate binding ; GO:0030246 | inferred from electronic annotation with InterPro:IPR011013 <newline> alpha-mannosidase activity ; GO:0004559 | inferred from biological aspect of ancestor with PANTHER:PTN007518030 <newline> mannosyl-oligosaccharide 1,2-alpha-mannosidase activity ; GO:0004571 | inferred from direct assay	FALSE
FBtr0089498;FBgn0001098;FBtr0089497;FBgn0001098;FBtr0089496;FBgn0001098	FBtr0089498;FBgn0001098;FBtr0089497;FBgn0001098;FBtr0089496;FBgn0001098	FBtr0089498	FBgn0001098	CG5320	Gdh	Gdh-PA	2.521605828	-0.880787849	562	62.536	470580000	198300000	611670000	739040000	330140000	267210000	517490000	393270000	13840000	5832400	17990000	21736000	9710000	7859200	15220000	11567000	28.89212	29.4619	28.80943	28.89351	27.99873	27.91735	28.3649	28.25282	OTHER		NADH oxidation ; GO:0006116 | inferred from direct assay <newline> glutamate metabolic process ; GO:0006536 | inferred from direct assay <newline> glutamate catabolic process to 2-oxoglutarate ; GO:0019551 | inferred from sequence or structural similarity with UniProtKB:P00367 <newline> sperm storage ; GO:0046693 | NOT traceable author statement <newline> glutamate catabolic process ; GO:0006538 …	mitochondrion ; GO:0005739 | inferred from direct assay <newline> mitochondrion ; GO:0005739 | inferred from high throughput direct assay <newline> cytoplasm ; GO:0005737 | inferred from direct assay <newline> cytosol ; GO:0005829 | inferred from high throughput direct assay <newline> mitochondrion ; GO:0005739 | inferred from biological aspect of ancestor with PANTHER:PTN000176229 <newline> mito…	glutamate dehydrogenase (NAD+) activity ; GO:0004352 | inferred from direct assay <newline> identical protein binding ; GO:0042802 | inferred from direct assay <newline> glutamate dehydrogenase (NAD+) activity ; GO:0004352 | inferred from biological aspect of ancestor with PANTHER:PTN000176230 <newline> glutamate dehydrogenase [NAD(P)+] activity ; GO:0004353 | inferred from direct assay <newline>…	FALSE
FBtr0084520;FBgn0015282	FBtr0084520;FBgn0015282	FBtr0084520	FBgn0015282	CG5289	Rpt2	Rpt2-PA	1.197856942	-0.956826687	439	49.323	10445000	1767100	10195000	13439000	3621500	0	5560800	5105600	417790	70683	407780	537570	144860	0	222430	204220	23.31147	22.2612	23.01551	23.28221	22.74388	22.25121	21.11242	21.93556	OTHER		proteasome-mediated ubiquitin-dependent protein catabolic process ; GO:0043161 | inferred from mutant phenotype <newline> proteasome-mediated ubiquitin-dependent protein catabolic process ; GO:0043161 | inferred by curator from GO:0005838	cytoplasm ; GO:0005737 | inferred from electronic annotation with InterPro:IPR005937 <newline> proteasome regulatory particle ; GO:0005838 | inferred from direct assay <newline> proteasome regulatory particle ; GO:0005838 | inferred from sequence or structural similarity with HGNC:9547 inferred from direct assay <newline> proteasome regulatory particle, base subcomplex ; GO:0008540 | inferred fro…	ATP binding ; GO:0005524 | inferred from electronic annotation with InterPro:IPR003959, InterPro:IPR003960 <newline> proteasome-activating ATPase activity ; GO:0036402 | inferred from biological aspect of ancestor with PANTHER:PTN000553258 <newline> TBP-class protein binding ; GO:0017025 | inferred from biological aspect of ancestor with PANTHER:PTN000553258 <newline> ATPase activity ; GO:0016887…	FALSE
FBtr0076555;FBgn0035950;FBtr0076554;FBgn0035950;FBtr0076553;FBgn0035950	FBtr0076555;FBgn0035950;FBtr0076554;FBgn0035950;FBtr0076553;FBgn0035950	FBtr0076555	FBgn0263199	CG5288	Galk	Galk-PC	1.00931006	-0.787393093	490	54.126	12234000	261450	10229000	7360300	9254500	5649700	0	3115700	470530	10056	393440	283090	355940	217300	0	119840	23.62411	22.96872	22.94204	22.63741	22.68938	22.98469	21.7882	21.56044	OTHER		carbohydrate phosphorylation ; GO:0046835 | inferred from electronic annotation with InterPro:IPR000705 <newline> galactose metabolic process ; GO:0006012 | inferred from biological aspect of ancestor with PANTHER:PTN000048421 <newline> galactose metabolic process ; GO:0006012 | inferred from mutant phenotype	cytoplasm ; GO:0005737 | inferred from sequence or structural similarity with HGNC:4118 <newline> extracellular exosome ; GO:0070062 | inferred from sequence or structural similarity with HGNC:4118 <newline> cytosol ; GO:0005829 | inferred from biological aspect of ancestor with PANTHER:PTN000048421 <newline> membrane ; GO:0016020 | inferred from sequence or structural similarity with HGNC:4118	ATP binding ; GO:0005524 | inferred from electronic annotation with InterPro:IPR000705, InterPro:IPR006203, InterPro:IPR006204, InterPro:IPR006206 <newline> galactose binding ; GO:0005534 | inferred from electronic annotation with InterPro:IPR019539 <newline> galactokinase activity ; GO:0004335 | inferred from biological aspect of ancestor with PANTHER:PTN000048421 <newline> galactokinase activit…	TRUE
FBtr0083745;FBgn0260992	FBtr0083745;FBgn0260992	FBtr0083745	FBgn0267975	CG5269	vib	vib-PA	0.013732237	-0.009039879	272	31.286	19796000	5299600	17894000	45671000	44389000	27899000	18324000	22702000	1041900	278930	941760	2403700	2336300	1468400	964440	1194900	24.3841	24.30897	24.32841	24.67455	24.98459	24.23637	24.02817	24.41073	OTHER		phospholipid transport ; GO:0015914 | inferred from electronic annotation with InterPro:IPR001666 <newline> actomyosin contractile ring contraction ; GO:0000916 | inferred from mutant phenotype <newline> actomyosin contractile ring assembly ; GO:0000915 | inferred from mutant phenotype <newline> male meiosis cytokinesis ; GO:0007112 | inferred from mutant phenotype <newline> meiotic cytokinesis ;…	nuclear membrane ; GO:0031965 | inferred from direct assay <newline> Nebenkern ; GO:0016006 | inferred from direct assay <newline> plasma membrane ; GO:0005886 | inferred from direct assay <newline> cleavage furrow ; GO:0032154 | inferred from direct assay <newline> cytoplasm ; GO:0005737 | inferred from biological aspect of ancestor with PANTHER:PTN000069712 <newline> spindle envelope ; GO:00707…	phosphatidylcholine binding ; GO:0031210 | inferred from biological aspect of ancestor with PANTHER:PTN000069712 <newline> phosphatidylinositol binding ; GO:0035091 | inferred from biological aspect of ancestor with PANTHER:PTN000069712 <newline> phosphatidylinositol transfer activity ; GO:0008526 | inferred from biological aspect of ancestor with PANTHER:PTN000069712 <newline> phosphatidylcholin…	FALSE
FBtr0082590;FBgn0086134	FBtr0082590;FBgn0086134	FBtr0082590	FBgn0086134	CG5266	Prosalpha2	Prosalpha2-PA	4.690870993	-1.08500433	234	25.906	90900000	22891000	108880000	102860000	45047000	36579000	55601000	51070000	7575000	1907600	9073400	8571300	3753900	3048300	4633400	4255800	26.34062	26.38648	26.41683	26.12151	25.16974	25.10338	25.26914	25.38317	OTHER		proteasomal protein catabolic process ; GO:0010498 | inferred from biological aspect of ancestor with PANTHER:PTN000174701 <newline> proteasome-mediated ubiquitin-dependent protein catabolic process ; GO:0043161 | inferred from mutant phenotype <newline> proteasome-mediated ubiquitin-dependent protein catabolic process ; GO:0043161 | inferred by curator from GO:0005839 <newline> proteasomal ubiqu…	proteasome core complex ; GO:0005839 | inferred from biological aspect of ancestor with PANTHER:PTN000174701 <newline> cytoplasm ; GO:0005737 | inferred from biological aspect of ancestor with PANTHER:PTN000174701 <newline> proteasome complex ; GO:0000502 | inferred from direct assay <newline> proteasome core complex ; GO:0005839 | inferred from direct assay <newline> nucleus ; GO:0005634 | infer…	threonine-type endopeptidase activity ; GO:0004298 | inferred from electronic annotation with InterPro:IPR001353, InterPro:IPR023332 <newline> endopeptidase activity ; GO:0004175 | inferred from biological aspect of ancestor with PANTHER:PTN000174701 <newline> endopeptidase activity ; GO:0004175 | contributes_to inferred by curator from GO:0005839	FALSE
FBtr0079444;FBgn0031912;FBtr0079445;FBgn0031912	FBtr0079444;FBgn0031912;FBtr0079445;FBgn0031912	FBtr0079444	FBgn0283658	CG5261	muc	muc-PB	1.785374153	-0.696717739	512	54.251	1191800000	436670000	1517800000	1726600000	8.56E+08	682610000	1480700000	954450000	41095000	15058000	52338000	59538000	29517000	23538000	51060000	32912000	30.07137	30.43112	30.07635	30.24502	29.48783	29.04017	29.98549	29.5235	OTHER		grooming behavior ; GO:0007625 | inferred from mutant phenotype <newline> acetyl-CoA biosynthetic process from pyruvate ; GO:0006086 | inferred from sequence or structural similarity with UniProtKB:P10515 <newline> acetyl-CoA biosynthetic process from pyruvate ; GO:0006086 | inferred from biological aspect of ancestor with PANTHER:PTN000568043	mitochondrial pyruvate dehydrogenase complex ; GO:0005967 | inferred from biological aspect of ancestor with PANTHER:PTN000568043 <newline> mitochondrial pyruvate dehydrogenase complex ; GO:0005967 | inferred from sequence or structural similarity with UniProtKB:P10515	dihydrolipoyllysine-residue acetyltransferase activity ; GO:0004742 | inferred from biological aspect of ancestor with PANTHER:PTN000568043 <newline> dihydrolipoyllysine-residue acetyltransferase activity ; GO:0004742 | inferred from sequence or structural similarity with UniProtKB:P10515 <newline> pyruvate dehydrogenase (NAD+) activity ; GO:0034604 | contributes_to inferred from biological aspec…	FALSE
FBtr0083405;FBgn0038484	FBtr0083405;FBgn0038484	FBtr0083405	FBgn0038484	CG5246	CG5246	CG5246-PA	4.652746847	3.429829597	272	29.845	7255500	0	12209000	8120900	67048000	41804000	33204000	42012000	725550	0	1220900	812090	6704800	4180400	3320400	4201200	22.23818	21.60644	21.49306	20.95522	25.14313	25.10877	24.63616	25.12416	SP(Sec/SPI)	CS pos: 18-19. CSA-KS. Pr: 0.9461	proteolysis ; GO:0006508 | inferred from electronic annotation with InterPro:IPR001254, InterPro:IPR001314, InterPro:IPR018114 <newline> proteolysis ; GO:0006508 | inferred from sequence model	-	serine-type endopeptidase activity ; GO:0004252 | inferred from electronic annotation with InterPro:IPR001254, InterPro:IPR001314, InterPro:IPR018114 <newline> serine-type endopeptidase activity ; GO:0004252 | inferred from sequence model	FALSE
FBtr0082358;FBgn0037891	FBtr0082358;FBgn0037891	FBtr0082358	FBgn0037891	CG5214	CG5214	CG5214-PA	1.386855903	-0.755887985	468	49.924	903540000	429240000	1087100000	1.36E+09	642150000	414730000	1252400000	749090000	37647000	17885000	45297000	56541000	26756000	17280000	52182000	31212000	29.66374	30.46461	29.58941	29.90009	28.99873	28.68261	29.70081	29.21213	OTHER		tricarboxylic acid cycle ; GO:0006099 | inferred from sequence or structural similarity with UniProtKB:P36957 <newline> cellular respiration ; GO:0045333 | inferred from mutant phenotype	mitochondrial oxoglutarate dehydrogenase complex ; GO:0009353 | inferred from sequence or structural similarity with UniProtKB:P36957	dihydrolipoyllysine-residue succinyltransferase activity ; GO:0004149 | inferred from sequence or structural similarity with UniProtKB:Q9N0F1	FALSE
FBtr0087111;FBgn0013763	FBtr0087111;FBgn0013763	FBtr0087111	FBgn0013763	CG5210	Idgf6	Idgf6-PA	0.53662374	-0.14880085	452	50.354	2.19E+10	6407400000	2.59E+10	2.36E+10	2.26E+10	2.44E+10	2.33E+10	2.46E+10	994560000	291250000	1176900000	1074400000	1025200000	1108100000	1060500000	1117200000	34.25926	34.46149	34.25117	34.01953	34.21812	34.28078	33.88704	34.0103	SP(Sec/SPI)	CS pos: 18-19. IQA-SK. Pr: 0.8843	carbohydrate metabolic process ; GO:0005975 | inferred from electronic annotation with InterPro:IPR001223, InterPro:IPR013781 <newline> ecdysis, chitin-based cuticle ; GO:0018990 | inferred from mutant phenotype <newline> chitin-based cuticle development ; GO:0040003 | inferred from mutant phenotype <newline> wound healing ; GO:0042060 | inferred from mutant phenotype <newline> chitin catabolic p…	extracellular region ; GO:0005576 | inferred from high throughput direct assay <newline> extracellular space ; GO:0005615 | inferred from direct assay <newline> extracellular region ; GO:0005576 | inferred from biological aspect of ancestor with PANTHER:PTN000126545	chitinase activity ; GO:0004568 | NOT inferred from direct assay <newline> chitin binding ; GO:0008061 | inferred from direct assay <newline> chitinase activity ; GO:0004568 | non-traceable author statement <newline> imaginal disc growth factor receptor binding ; GO:0008084 | inferred from sequence or structural similarity with Idgf4	TRUE
FBtr0079441;FBgn0031908	FBtr0079441;FBgn0031908	FBtr0079441	FBgn0031908	CG5177	CG5177	CG5177-PA	2.54320898	-0.476894855	276	31.253	640690000	169390000	783320000	837090000	626020000	483220000	701850000	427420000	45764000	12099000	55951000	59792000	44716000	34516000	50132000	30530000	29.23409	29.0044	29.28912	29.29868	28.89261	28.73198	28.5494	28.74471	OTHER		trehalose biosynthetic process ; GO:0005992 | inferred from electronic annotation with InterPro:IPR003337	extracellular region ; GO:0005576 | inferred from high throughput direct assay	trehalose-phosphatase activity ; GO:0004805 | NOT inferred from direct assay	TRUE
FBtr0086687;FBgn0034345;FBtr0301149;FBgn0034345;FBtr0086689;FBgn0034345;FBtr0086686;FBgn0034345;FBtr0301148;FBgn0034345;FBtr0086690;FBgn0034345;FBtr0086684;FBgn0034345;FBtr0086688;FBgn0034345	FBtr0086687;FBgn0034345;FBtr0301149;FBgn0034345;FBtr0086689;FBgn0034345;FBtr0086686;FBgn0034345;FBtr0301148;FBgn0034345;FBtr0086690;FBgn0034345;FBtr0086684;FBgn0034345	FBtr0086687	FBgn0034345	CG5174	CG5174	CG5174-PH	0.296287707	0.162842274	188	20.327	24338000	1239800	36760000	26007000	25937000	22065000	25378000	31732000	3042200	154970	4594900	3250900	3242200	2758100	3172200	3966500	24.38331	23.94365	24.48278	24.25278	24.12755	24.64014	24.06653	24.87966	OTHER		-	-	-	FALSE
FBtr0114588;FBgn0031907;FBtr0079440;FBgn0031907;FBtr0079439;FBgn0031907;FBtr0302587;FBgn0031907	FBtr0114588;FBgn0031907;FBtr0079440;FBgn0031907;FBtr0079439;FBgn0031907;FBtr0302587;FBgn0031907	FBtr0079440	FBgn0031907	CG5171	CG5171	CG5171-PA	0.759239068	-1.400229454	273	30.616	22737000	10215000	36217000	41410000	30268000	11551000	14246000	23637000	1337400	600900	2130400	2435900	1780500	679490	838010	1390400	24.59474	23.99454	24.84847	24.50094	24.41899	21.15981	21.99123	24.76775	OTHER		trehalose biosynthetic process ; GO:0005992 | inferred from electronic annotation with InterPro:IPR003337	-	trehalose-phosphatase activity ; GO:0004805 | inferred from direct assay	FALSE
FBtr0075492;FBgn0003076	FBtr0075492;FBgn0003076	FBtr0075492	FBgn0003076	CG5165	Pgm1	Pgm1-PA	1.450561021	-0.508398533	560	60.765	1358900000	452010000	1367100000	2249400000	1015100000	932930000	1334400000	1490100000	39969000	13294000	40210000	66159000	29856000	27439000	39248000	43826000	30.30247	30.43579	29.98915	30.615	29.65051	29.59525	29.87859	30.18447	OTHER		carbohydrate metabolic process ; GO:0005975 | inferred from biological aspect of ancestor with PANTHER:PTN000501426 <newline> glycogen biosynthetic process ; GO:0005978 | inferred from mutant phenotype	cytosol ; GO:0005829 | inferred from biological aspect of ancestor with PANTHER:PTN000501426	magnesium ion binding ; GO:0000287 | inferred from electronic annotation with InterPro:IPR016066 <newline> phosphoglucomutase activity ; GO:0004614 | inferred from sequence or structural similarity with UniProtKB:P36871 <newline> phosphoglucomutase activity ; GO:0004614 | inferred from direct assay <newline> phosphoglucomutase activity ; GO:0004614 | inferred from biological aspect of ancestor wi…	FALSE
FBtr0086669;FBgn0034335	FBtr0086669;FBgn0034335	FBtr0086669	FBgn0034335	CG5164	GstE1	GstE1-PA	0.790711778	-0.928478718	224	24.959	16997000	3744700	12863000	13345000	8239700	6515600	15701000	8061100	1699700	374470	1286300	1334500	823970	651560	1570100	806110	23.72046	23.37252	23.40665	23.37836	21.12925	22.11087	23.69583	23.22813	OTHER		glutathione metabolic process ; GO:0006749 | inferred from direct assay <newline> response to heat ; GO:0009408 | inferred from expression pattern <newline> glutathione metabolic process ; GO:0006749 | inferred from biological aspect of ancestor with PANTHER:PTN001679864	cytoplasm ; GO:0005737 | inferred from sequence or structural similarity with RGD:70952 <newline> cytoplasm ; GO:0005737 | inferred from biological aspect of ancestor with PANTHER:PTN001679864	glutathione transferase activity ; GO:0004364 | inferred from direct assay <newline> glutathione transferase activity ; GO:0004364 | inferred from biological aspect of ancestor with PANTHER:PTN001679864	FALSE
FBtr0074393;FBgn0030828	FBtr0074393;FBgn0030828	FBtr0074393	FBgn0030828	CG5162	CG5162	CG5162-PA	2.034302863	0.888554096	411	44.426	631850000	1.36E+08	790670000	865820000	1.27E+09	1432800000	1644200000	1275300000	33255000	7157700	41614000	45570000	66632000	75408000	86538000	67119000	29.27646	28.45509	29.45768	29.34896	29.89562	30.14686	30.05025	29.99968	SP(Sec/SPI)	CS pos: 25-26. IHA-IE. Pr: 0.9602	lipid catabolic process ; GO:0016042 | inferred from biological aspect of ancestor with PANTHER:PTN000176726 <newline> multicellular organism reproduction ; GO:0032504 | inferred from high throughput expression pattern <newline> lipid catabolic process ; GO:0016042 | inferred from sequence or structural similarity with MGI:MGI:96820	extracellular space ; GO:0005615 | inferred from high throughput direct assay <newline> extracellular space ; GO:0005615 | inferred from biological aspect of ancestor with PANTHER:PTN000176726	carboxylic ester hydrolase activity ; GO:0052689 | inferred from electronic annotation with InterPro:IPR000734 <newline> lipase activity ; GO:0016298 | inferred from sequence or structural similarity with MGI:MGI:96820 <newline> lipase activity ; GO:0016298 | inferred from biological aspect of ancestor with PANTHER:PTN000176726	TRUE
FBtr0086668;FBgn0064237	FBtr0086668;FBgn0064237	FBtr0086668	FBgn0064237	CG5154	Idgf5	Idgf5-PA	0.447287902	-0.179384708	444	50.107	402700000	149640000	664360000	507600000	524470000	569670000	518320000	313500000	19176000	7125700	31636000	24171000	24975000	27127000	24682000	14928000	28.62209	29.06237	28.8461	28.37654	28.65871	28.78229	28.38146	28.36711	SP(Sec/SPI)	CS pos: 26-27. TYA-EV. Pr: 0.9482	carbohydrate metabolic process ; GO:0005975 | inferred from electronic annotation with InterPro:IPR001223, InterPro:IPR013781 <newline> chitin-based cuticle development ; GO:0040003 | inferred from mutant phenotype <newline> chitin catabolic process ; GO:0006032 | inferred from biological aspect of ancestor with PANTHER:PTN000126545 <newline> wound healing ; GO:0042060 | inferred from mutant phen…	extracellular region ; GO:0005576 | inferred from high throughput direct assay <newline> extracellular region ; GO:0005576 | non-traceable author statement <newline> extracellular region ; GO:0005576 | inferred from biological aspect of ancestor with PANTHER:PTN000126545	chitin binding ; GO:0008061 | inferred from electronic annotation with InterPro:IPR011583 <newline> imaginal disc growth factor receptor binding ; GO:0008084 | inferred from direct assay	TRUE
FBtr0080982;FBgn0032640	FBtr0080982;FBgn0032640	FBtr0080982	FBgn0032640	CG5094	Sgt	Sgt-PA	0.132648547	-0.239627838	331	36.253	9199200	2284700	7557600	10828000	0	10488000	7038300	7858000	657090	163190	539830	773440	0	749130	502740	561280	20.99226	22.92837	22.62732	22.8963	21.67704	23.61176	21.7396	21.45733	OTHER		ubiquitin-dependent ERAD pathway ; GO:0030433 | inferred from biological aspect of ancestor with PANTHER:PTN001876327 <newline> positive regulation of chaperone-mediated protein folding ; GO:1903646 | inferred from direct assay <newline> positive regulation of chaperone-mediated protein folding ; GO:1903646 | inferred from biological aspect of ancestor with PANTHER:PTN001876327 <newline> posttran…	TRC complex ; GO:0072380 | inferred from biological aspect of ancestor with PANTHER:PTN001876327 <newline> cytosol ; GO:0005829 | inferred from biological aspect of ancestor with PANTHER:PTN001876327 <newline> membrane ; GO:0016020 | inferred from biological aspect of ancestor with PANTHER:PTN001876327	molecular adaptor activity ; GO:0060090 | inferred from biological aspect of ancestor with PANTHER:PTN001876327	FALSE
FBtr0077982;FBgn0031313;FBtr0077981;FBgn0031313	FBtr0077982;FBgn0031313;FBtr0077981;FBgn0031313	FBtr0077982	FBgn0031313	CG5080	CG5080	CG5080-PA	2.350960632	0.882679462	554	61.234	4458800000	695440000	4907500000	4536600000	8.87E+09	7707500000	8.04E+09	7939100000	114330000	17832000	125830000	116320000	227360000	197630000	206080000	203570000	31.93986	31.18536	31.86371	31.66433	32.76638	32.61803	32.26498	32.53459	SP(Sec/SPI)	CS pos: 26-27. IAA-GL. Pr: 0.5968	biological_process ; GO:0008150 | no biological data available	plasma membrane ; GO:0005886 | inferred from high throughput direct assay	molecular_function ; GO:0003674 | no biological data available	FALSE
FBtr0113290;FBgn0039358;FBtr0113291;FBgn0039358;FBtr0113289;FBgn0039358;FBtr0084901;FBgn0039358;FBtr0113292;FBgn0039358	FBtr0113290;FBgn0039358;FBtr0113291;FBgn0039358;FBtr0113289;FBgn0039358;FBtr0084901;FBgn0039358;FBtr0113292;FBgn0039358	FBtr0113290	FBgn0039358	CG5028	CG5028	CG5028-PC	1.522637307	-0.651168823	392	43.201	1.22E+09	278310000	1560100000	1.67E+09	635220000	577690000	1459700000	985750000	67945000	15462000	86671000	92609000	35290000	32094000	81092000	54764000	30.22251	29.81114	30.12682	30.16734	29.26973	28.96815	29.96527	29.51998	OTHER		isocitrate metabolic process ; GO:0006102 | inferred from biological aspect of ancestor with PANTHER:PTN000216787 <newline> tricarboxylic acid cycle ; GO:0006099 | inferred from biological aspect of ancestor with PANTHER:PTN000216787 <newline> tricarboxylic acid cycle ; GO:0006099 | inferred from sequence or structural similarity with UniProtKB:P51553	mitochondrion ; GO:0005739 | inferred from sequence or structural similarity with UniProtKB:P51553 <newline> mitochondrion ; GO:0005739 | inferred from biological aspect of ancestor with PANTHER:PTN000216786	isocitrate dehydrogenase (NAD+) activity ; GO:0004449 | inferred from sequence or structural similarity with UniProtKB:P51553 <newline> isocitrate dehydrogenase (NAD+) activity ; GO:0004449 | inferred from biological aspect of ancestor with PANTHER:PTN000216787	FALSE
FBtr0083866;FBgn0038774	FBtr0083866;FBgn0038774	FBtr0083866	FBgn0038774	CG5023	CG5023	CG5023-PA	0.262797597	-0.318387985	169	19.116	188490000	23424000	270860000	278600000	134550000	136340000	139730000	189290000	17135000	2129500	24624000	25327000	12231000	12395000	12702000	17208000	27.43205	25.73474	27.80464	27.64231	26.57802	26.84434	26.71135	27.20648	OTHER		actomyosin structure organization ; GO:0031032 | inferred from electronic annotation with InterPro:IPR001997	-	actin binding ; GO:0003779 | inferred from electronic annotation with InterPro:IPR001997	FALSE
FBtr0076511;FBgn0011787	FBtr0076511;FBgn0011787	FBtr0076511	FBgn0011787	CG5012	mRpL12	mRpL12-PA	0.389099163	-0.288042545	182	19.658	4392100	0	5134500	6918600	0	1139700	6310100	1334300	549010	0	641810	864820	0	142470	788770	166790	22.05854	21.72336	22.04447	22.39305	21.73953	20.95179	22.09954	22.27639	OTHER		translation ; GO:0006412 | inferred from sequence or structural similarity with UniProtKB:P52815 <newline> mitochondrial transcription ; GO:0006390 | inferred from biological aspect of ancestor with PANTHER:PTN002553550 <newline> mitochondrial translation ; GO:0032543 | traceable author statement <newline> regulation of mitochondrion organization ; GO:0010821 | inferred from mutant phenotype <new…	mitochondrion ; GO:0005739 | inferred from high throughput direct assay <newline> mitochondrial large ribosomal subunit ; GO:0005762 | inferred from biological aspect of ancestor with PANTHER:PTN002553550 <newline> mitochondrial large ribosomal subunit ; GO:0005762 | inferred from sequence or structural similarity with UniProtKB:P52815 <newline> mitochondrial small ribosomal subunit ; GO:0005763 …	structural constituent of ribosome ; GO:0003735 | inferred from sequence or structural similarity with UniProtKB:P52815 <newline> chromatin binding ; GO:0003682 | inferred from genetic interaction with His1 <newline> structural constituent of ribosome ; GO:0003735 | traceable author statement	FALSE
FBtr0074387;FBgn0260747	FBtr0074387;FBgn0260747	FBtr0074387	FBgn0260747	CG5010	Chchd2	Chchd2-PA	1.106633419	2.467211246	170	17.329	0	0	11382000	0	36516000	0	44802000	0	0	0	2845400	0	9128900	0	11200000	0	22.003	20.73181	20.84625	19.35149	24.91607	21.78983	25.0138	21.0817	OTHER		mitochondrion organization ; GO:0007005 | inferred from biological aspect of ancestor with PANTHER:PTN000338319	mitochondrion ; GO:0005739 | inferred from biological aspect of ancestor with PANTHER:PTN000338319 <newline> nucleoplasm ; GO:0005654 | inferred from high throughput direct assay <newline> cytosol ; GO:0005829 | inferred from high throughput direct assay <newline> nucleus ; GO:0005634 | inferred from biological aspect of ancestor with PANTHER:PTN000338319	-	FALSE
FBtr0076510;FBgn0040321	FBtr0076510;FBgn0040321	FBtr0076510	FBgn0040321	CG5008	GNBP3	GNBP3-PA	1.830810809	0.473191261	490	55.211	971150000	302740000	1233600000	1.29E+09	2030400000	2337800000	1670800000	1636400000	51113000	15934000	64924000	67787000	106860000	123040000	87939000	86127000	30.04843	29.87634	30.15786	29.88963	30.6254	30.72371	30.28571	30.2302	SP(Sec/SPI)	CS pos: 25-26. VQG-YE. Pr: 0.9730	carbohydrate metabolic process ; GO:0005975 | inferred from electronic annotation with InterPro:IPR000757 <newline> pattern recognition receptor signaling pathway ; GO:0002221 | inferred from sequence or structural similarity with UniProtKB:Q9NHB0 <newline> regulation of innate immune response ; GO:0045088 | inferred from sequence or structural similarity with UniProtKB:Q9NHB0 <newline> positive …	cell surface ; GO:0009986 | inferred from direct assay <newline> extracellular region ; GO:0005576 | inferred from sequence or structural similarity with UniProtKB:Q9NHB0	pattern recognition receptor activity ; GO:0038187 | inferred from sequence or structural similarity with GNBP1 <newline> beta-glucanase activity ; GO:0052736 | NOT inferred from key residues <newline> lipopolysaccharide binding ; GO:0001530 | inferred from direct assay <newline> (1->3)-beta-D-glucan binding ; GO:0001872 | inferred from direct assay	TRUE
FBtr0075719;FBgn0026409;FBtr0075718;FBgn0026409	FBtr0075719;FBgn0026409;FBtr0075718;FBgn0026409	FBtr0075719	FBgn0026409	CG4994	Mpcp2	Mpcp2-PB	0.728608786	0.849989891	356	38.85	2548500	9924300	6498100	17933000	27238000	21893000	21106000	27634000	115840	451110	295370	815150	1238100	995140	959350	1256100	22.53061	24.1225	22.91965	23.80794	24.57248	24.57571	22.90306	24.72941	OTHER		phosphate ion transmembrane transport ; GO:0035435 | inferred from biological aspect of ancestor with PANTHER:PTN002903451 <newline> phosphate ion transport ; GO:0006817 | inferred from sequence or structural similarity with UniProtKB:Q00325 <newline> wing disc dorsal/ventral pattern formation ; GO:0048190 | inferred from genetic interaction with Bx, ap	integral component of mitochondrial inner membrane ; GO:0031305 | inferred from biological aspect of ancestor with PANTHER:PTN002903451 <newline> mitochondrion ; GO:0005739 | inferred from high throughput direct assay <newline> mitochondrial envelope ; GO:0005740 | inferred from sequence or structural similarity with UniProtKB:Q00325	phosphate ion transmembrane transporter activity ; GO:0015114 | inferred from sequence or structural similarity with UniProtKB:Q00325 <newline> inorganic phosphate transmembrane transporter activity ; GO:0005315 | inferred from biological aspect of ancestor with PANTHER:PTN002903451	FALSE
FBtr0076583;FBgn0011577	FBtr0076583;FBgn0011577	FBtr0076583	FBgn0263930	CG4974	dally	dally-PA	4.162932677	0.931091309	626	69.03	31668000	9098700	35138000	47499000	103360000	92806000	70544000	75232000	1376900	395600	1527700	2065200	4493900	4035000	3067100	3270900	25.04552	25.18971	25.06266	25.02964	26.01165	26.2627	25.91333	25.86422	SP(Sec/SPI)	CS pos: 26-27. SAA-KH. Pr: 0.6556	positive regulation of smoothened signaling pathway ; GO:0045880 | inferred from mutant phenotype <newline> dendrite morphogenesis ; GO:0048813 | inferred from mutant phenotype <newline> maintenance of protein location in extracellular region ; GO:0071694 | inferred from mutant phenotype <newline> positive regulation of BMP signaling pathway ; GO:0030513 | inferred from mutant phenotype <newline>…	collagen-containing extracellular matrix ; GO:0062023 | inferred from electronic annotation with InterPro:IPR001863 <newline> cell surface ; GO:0009986 | inferred from biological aspect of ancestor with PANTHER:PTN002247069 <newline> extracellular region ; GO:0005576 | inferred from biological aspect of ancestor with PANTHER:PTN002247069 <newline> apical plasma membrane ; GO:0016324 | inferred fr…	protein binding ; GO:0005515 | inferred from physical interaction with dpp	TRUE
FBtr0070641;FBgn0026084;FBtr0070639;FBgn0026084;FBtr0070640;FBgn0026084	FBtr0070641;FBgn0026084;FBtr0070639;FBgn0026084;FBtr0070640;FBgn0026084	FBtr0070641	FBgn0026084	CG4944	cib	cib-PB	0.282325837	-0.129948616	129	14.41	97812000	16668000	110310000	163620000	167300000	101470000	133950000	138830000	9781200	1666800	11031000	16362000	16730000	10147000	13395000	13883000	26.43065	26.44206	26.57413	27.1794	26.73467	26.49215	26.40985	26.46978	OTHER		actin filament organization ; GO:0007015 | inferred from electronic annotation with InterPro:IPR001152 <newline> larval central nervous system remodeling ; GO:0035193 | inferred from mutant phenotype <newline> brain development ; GO:0007420 | inferred from mutant phenotype	cytosol ; GO:0005829 | inferred from direct assay <newline> cytosol ; GO:0005829 | inferred from biological aspect of ancestor with PANTHER:PTN001076032	actin monomer binding ; GO:0003785 | inferred from biological aspect of ancestor with PANTHER:PTN001076032 <newline> actin monomer binding ; GO:0003785 | inferred from direct assay	FALSE
FBtr0080824;FBgn0028515	FBtr0080824;FBgn0028515	FBtr0080824	FBgn0028515	CG4930	EndoGI	EndoGI-PA	0.337855585	0.474939823	359	40.614	14829000	1387100	12442000	20354000	16363000	19991000	15703000	21106000	823820	77060	691230	1130800	909070	1110600	872390	1172500	24.04768	21.52346	23.78067	23.6841	23.84067	23.89975	23.30689	23.88837	OTHER		negative regulation of endoribonuclease activity ; GO:0060702 | inferred from direct assay <newline> positive regulation of Notch signaling pathway ; GO:0045747 | inferred from mutant phenotype	nucleus ; GO:0005634 | inferred from direct assay	hydrolase activity, acting on acid anhydrides ; GO:0016817 | inferred from electronic annotation with InterPro:IPR014893 <newline> ribonuclease inhibitor activity ; GO:0008428 | inferred from direct assay	FALSE
FBtr0084336;FBgn0046114	FBtr0084336;FBgn0046114	FBtr0084336	FBgn0046114	CG4919	Gclm	Gclm-PA	0.731904376	1.350327969	285	31.472	14796000	4177000	7348000	19191000	37770000	196450000	13129000	23115000	1233000	348090	612340	1599300	3147500	16371000	1094100	1926200	23.78985	20.91644	21.27077	23.53053	24.72224	22.45643	23.38785	24.34238	OTHER		glutathione biosynthetic process ; GO:0006750 | inferred from direct assay <newline> long-term memory ; GO:0007616 | inferred from mutant phenotype <newline> positive regulation of glutamate-cysteine ligase activity ; GO:0035229 | inferred from direct assay <newline> behavioral response to ethanol ; GO:0048149 | inferred from mutant phenotype <newline> glutathione biosynthetic process ; GO:000675…	glutamate-cysteine ligase complex ; GO:0017109 | inferred from physical interaction with Gclc <newline> cytosol ; GO:0005829 | inferred from direct assay <newline> glutamate-cysteine ligase complex ; GO:0017109 | inferred from biological aspect of ancestor with PANTHER:PTN000329144	glutamate-cysteine ligase catalytic subunit binding ; GO:0035226 | inferred from physical interaction with Gclc <newline> enzyme binding ; GO:0019899 | inferred from physical interaction with Gclc <newline> enzyme regulator activity ; GO:0030234 | inferred from biological aspect of ancestor with PANTHER:PTN000329144 <newline> enzyme regulator activity ; GO:0030234 | inferred from direct assay	FALSE
FBtr0079952;FBgn0032198;FBtr0079951;FBgn0032198	FBtr0079952;FBgn0032198;FBtr0079951;FBgn0032198	FBtr0079952	FBgn0032198	CG4912	eEF1delta	eEF1delta-PB	0.053051775	-0.040359497	256	28.934	46950000	13462000	55053000	64205000	21869000	20079000	18422000	31783000	2608300	747910	3058500	3566900	1214900	1115500	1023500	1765700	25.2518	24.37504	25.01831	25.20333	24.83764	24.93814	24.53196	25.37931	OTHER		translational elongation ; GO:0006414 | inferred from sequence or structural similarity <newline> translational elongation ; GO:0006414 | inferred from biological aspect of ancestor with PANTHER:PTN000174394	eukaryotic translation elongation factor 1 complex ; GO:0005853 | inferred from electronic annotation with InterPro:IPR001326, InterPro:IPR014038 <newline> cytosol ; GO:0005829 | inferred from biological aspect of ancestor with PANTHER:PTN000174394 <newline> eukaryotic translation elongation factor 1 complex ; GO:0005853 | inferred from sequence or structural similarity	translation elongation factor activity ; GO:0003746 | inferred from electronic annotation with InterPro:IPR001326, InterPro:IPR014038 <newline> guanyl-nucleotide exchange factor activity ; GO:0005085 | inferred from biological aspect of ancestor with PANTHER:PTN000174394 <newline> translation elongation factor activity ; GO:0003746 | inferred from sequence or structural similarity	FALSE
FBtr0079948;FBgn0250843	FBtr0079948;FBgn0250843	FBtr0079948	FBgn0250843	CG4904	Prosalpha6	Prosalpha6-PA	3.097741525	-0.696846962	279	31.058	159120000	35661000	215600000	198800000	101110000	75886000	126820000	78462000	7955900	1783000	10780000	9940000	5055500	3794300	6340900	3923100	27.22361	26.74612	27.19507	27.10699	26.3326	26.37415	26.4279	26.34976	OTHER		proteasomal protein catabolic process ; GO:0010498 | inferred from biological aspect of ancestor with PANTHER:PTN000174701 <newline> proteasome-mediated ubiquitin-dependent protein catabolic process ; GO:0043161 | inferred from biological aspect of ancestor with PANTHER:PTN000174701 <newline> proteasome-mediated ubiquitin-dependent protein catabolic process ; GO:0043161 | inferred by curator from…	proteasome core complex ; GO:0005839 | inferred from biological aspect of ancestor with PANTHER:PTN000174701 <newline> cytoplasm ; GO:0005737 | inferred from biological aspect of ancestor with PANTHER:PTN000174701 <newline> proteasome core complex, alpha-subunit complex ; GO:0019773 | inferred from sequence or structural similarity with UniProtKB:P40302 <newline> nucleus ; GO:0005634 | inferred f…	threonine-type endopeptidase activity ; GO:0004298 | inferred from electronic annotation with InterPro:IPR001353, InterPro:IPR023332 <newline> endopeptidase activity ; GO:0004175 | inferred from biological aspect of ancestor with PANTHER:PTN000174701 <newline> endopeptidase activity ; GO:0004175 | contributes_to inferred by curator from GO:0000502	FALSE
FBtr0301959;FBgn0003721;FBtr0089967;FBgn0003721;FBtr0089964;FBgn0003721;FBtr0089958;FBgn0003721;FBtr0089965;FBgn0003721;FBtr0301960;FBgn0003721;FBtr0089968;FBgn0003721;FBtr0089960;FBgn0003721;FBtr0089962;FBgn0003721;FBtr0089961;FBgn0003721;FBtr0089963;FBgn0003721	FBtr0301959;FBgn0003721;FBtr0089967;FBgn0003721;FBtr0089964;FBgn0003721;FBtr0089958;FBgn0003721;FBtr0089965;FBgn0003721;FBtr0301960;FBgn0003721;FBtr0089968;FBgn0003721	FBtr0301959	FBgn0003721	CG4898	Tm1	Tm1-PM	0.110703376	0.066665173	285	32.745	396350000	82892000	528470000	442330000	497690000	342520000	575370000	345180000	24772000	5180700	33029000	27646000	31106000	21408000	35961000	21574000	28.46361	27.88815	28.75519	28.35468	28.55936	28.15562	28.73373	28.27959	OTHER		pole plasm oskar mRNA localization ; GO:0045451 | traceable author statement <newline> actin filament organization ; GO:0007015 | inferred from biological aspect of ancestor with PANTHER:PTN000443979 <newline> dendrite morphogenesis ; GO:0048813 | inferred from mutant phenotype <newline> pole plasm assembly ; GO:0007315 | non-traceable author statement <newline> pole plasm oskar mRNA localization…	sarcomere ; GO:0030017 | inferred from direct assay <newline> sarcoplasmic reticulum ; GO:0016529 | colocalizes_with inferred from direct assay <newline> investment cone ; GO:0070865 | inferred from direct assay <newline> stress fiber ; GO:0001725 | colocalizes_with inferred from mutant phenotype <newline> cytosol ; GO:0005829 | inferred from high throughput direct assay <newline> cortical actin …	actin filament binding ; GO:0051015 | inferred from biological aspect of ancestor with PANTHER:PTN000443979 <newline> actin binding ; GO:0003779 | traceable author statement <newline> actin filament binding ; GO:0051015 | inferred from direct assay <newline> protein kinase binding ; GO:0019901 | inferred from physical interaction with UniProtKB:A8DYP0 <newline> kinesin binding ; GO:0019894 | infe…	FALSE
FBtr0079946;FBgn0005593	FBtr0079946;FBgn0005593	FBtr0079946	FBgn0005593	CG4897	RpL7	RpL7-PA	0.002949226	0.006244183	252	29.552	3469900	9919400	5485800	7076000	0	0	5230700	5099900	266920	763030	421980	544310	0	0	402360	392300	21.28489	24.07128	23.3503	23.39715	23.17499	23.87252	22.99227	22.08882	OTHER		pupariation ; GO:0035073 | inferred from mutant phenotype <newline> cytoplasmic translation ; GO:0002181 | traceable author statement <newline> cytoplasmic translation ; GO:0002181 | inferred by curator from GO:0022626 <newline> maturation of LSU-rRNA from tricistronic rRNA transcript (SSU-rRNA, 5.8S rRNA, LSU-rRNA) ; GO:0000463 | inferred from biological aspect of ancestor with PANTHER:PTN000897…	cytosolic large ribosomal subunit ; GO:0022625 | inferred from biological aspect of ancestor with PANTHER:PTN000897517 <newline> cytosolic ribosome ; GO:0022626 | inferred from high throughput direct assay <newline> cytosolic large ribosomal subunit ; GO:0022625 | traceable author statement	RNA binding ; GO:0003723 | inferred from biological aspect of ancestor with PANTHER:PTN000897517 <newline> structural constituent of ribosome ; GO:0003735 | traceable author statement <newline> structural constituent of ribosome ; GO:0003735 | inferred from high throughput direct assay <newline> structural constituent of ribosome ; GO:0003735 | inferred from biological aspect of ancestor with PAN…	FALSE
FBtr0300611;FBgn0003890;FBtr0085261;FBgn0003890	FBtr0300611;FBgn0003890;FBtr0085261;FBgn0003890	FBtr0300611	FBgn0003890	CG4869	betaTub97EF	betaTub97EF-PB	0.846744841	-0.623304844	457	51.252	38703000	9369900	59448000	58208000	11919000	46934000	25708000	23050000	1935100	468500	2972400	2910400	595970	2346700	1285400	1152500	24.37504	24.91109	25.56947	25.45588	24.243	25.18556	24.10757	24.28214	OTHER		mitotic cell cycle ; GO:0000278 | inferred from biological aspect of ancestor with PANTHER:PTN000172598 <newline> microtubule-based process ; GO:0007017 | inferred from biological aspect of ancestor with PANTHER:PTN000172598 <newline> microtubule cytoskeleton organization ; GO:0000226 | inferred from biological aspect of ancestor with PANTHER:PTN000172598	cytoplasm ; GO:0005737 | inferred from biological aspect of ancestor with PANTHER:PTN000172598 <newline> microtubule ; GO:0005874 | inferred from sequence or structural similarity <newline> microtubule ; GO:0005874 | inferred from biological aspect of ancestor with PANTHER:PTN000172598 <newline> neuromuscular junction ; GO:0031594 | <newline> microtubule ; GO:0005874 |	GTPase activity ; GO:0003924 | inferred from electronic annotation with InterPro:IPR003008, InterPro:IPR008280 <newline> GTP binding ; GO:0005525 | inferred from biological aspect of ancestor with PANTHER:PTN000172598 <newline> structural constituent of cytoskeleton ; GO:0005200 | inferred from biological aspect of ancestor with PANTHER:PTN000172598 <newline> structural constituent of cytoskeleto…	FALSE
FBtr0082348;FBgn0020910;FBtr0302585;FBgn0020910;FBtr0082346;FBgn0020910	FBtr0082348;FBgn0020910;FBtr0302585;FBgn0020910;FBtr0082346;FBgn0020910	FBtr0082346	FBgn0020910	CG4863	RpL3	RpL3-PA	0.42418836	-0.7340765	403	45.436	8047500	8772300	8452400	5040000	6110100	4298800	12549000	9048600	402380	438620	422620	252000	305500	214940	627460	452430	22.6844	24.97018	22.62752	21.88947	22.93768	21.20432	22.4503	22.64295	OTHER		translation ; GO:0006412 | inferred from electronic annotation with InterPro:IPR000597 <newline> cytoplasmic translation ; GO:0002181 | traceable author statement <newline> ribosomal large subunit assembly ; GO:0000027 | inferred from biological aspect of ancestor with PANTHER:PTN000146039	cytosolic large ribosomal subunit ; GO:0022625 | inferred from biological aspect of ancestor with PANTHER:PTN000146039 <newline> cytosolic large ribosomal subunit ; GO:0022625 | traceable author statement	RNA binding ; GO:0003723 | inferred from biological aspect of ancestor with PANTHER:PTN000146039 <newline> structural constituent of ribosome ; GO:0003735 | inferred from biological aspect of ancestor with PANTHER:PTN000146039 <newline> structural constituent of ribosome ; GO:0003735 | traceable author statement	FALSE
FBtr0086937;FBgn0034229;FBtr0086936;FBgn0034229;FBtr0086934;FBgn0034229;FBtr0086933;FBgn0034229;FBtr0086935;FBgn0034229	FBtr0086937;FBgn0034229;FBtr0086936;FBgn0034229;FBtr0086934;FBgn0034229;FBtr0086933;FBgn0034229;FBtr0086935;FBgn0034229	FBtr0086937	FBgn0034229	CG4847	CG4847	CG4847-PE	1.567572907	0.329692364	390	40.766	4586700000	1019400000	6786800000	7.48E+09	5583800000	6752500000	6846100000	7015900000	254810000	56632000	377050000	415610000	310210000	375140000	380340000	389770000	32.04385	31.71665	32.1703	32.18039	32.27985	32.37857	32.33303	32.4385	SP(Sec/SPI)	CS pos: 16-17. VSG-QG. Pr: 0.5615	multicellular organism reproduction ; GO:0032504 | inferred from high throughput expression pattern <newline> proteolysis involved in cellular protein catabolic process ; GO:0051603 | inferred from biological aspect of ancestor with PANTHER:PTN000274640 <newline> multicellular organism reproduction ; GO:0032504 | inferred from expression pattern <newline> immune response ; GO:0006955 | inferred f…	lysosome ; GO:0005764 | inferred from biological aspect of ancestor with PANTHER:PTN000274640 <newline> extracellular space ; GO:0005615 | inferred from high throughput direct assay <newline> extracellular space ; GO:0005615 | inferred from sequence model <newline> extracellular region ; GO:0005576 | inferred from sequence model <newline> extracellular space ; GO:0005615 | inferred from biologica…	cysteine-type peptidase activity ; GO:0008234 | inferred from sequence or structural similarity <newline> cysteine-type endopeptidase activity ; GO:0004197 | inferred from biological aspect of ancestor with PANTHER:PTN000274640	TRUE
FBtr0083080;FBgn0004117;FBtr0083079;FBgn0004117;FBtr0083078;FBgn0004117	FBtr0083080;FBgn0004117;FBtr0083079;FBgn0004117;FBtr0083078;FBgn0004117	FBtr0083080	FBgn0004117	CG4843	Tm2	Tm2-PC	0.230001742	-0.123819351	284	32.98	216300000	37619000	290040000	246630000	202940000	1.42E+08	268660000	157640000	14420000	2507900	19336000	16442000	13530000	9466500	17910000	10509000	27.58241	26.94971	27.7241	27.29246	27.43476	26.96675	27.53505	27.11684	OTHER		positive regulation of sarcomere organization ; GO:0060298 | inferred from genetic interaction with hoip <newline> muscle contraction ; GO:0006936 | inferred from biological aspect of ancestor with PANTHER:PTN001059856 <newline> actin filament organization ; GO:0007015 | inferred from biological aspect of ancestor with PANTHER:PTN000443979 <newline> heart development ; GO:0007507 | inferred from …	actin filament ; GO:0005884 | inferred from biological aspect of ancestor with PANTHER:PTN000443979	actin filament binding ; GO:0051015 | inferred from biological aspect of ancestor with PANTHER:PTN000443979	FALSE
FBtr0076526;FBgn0023479;FBtr0076525;FBgn0023479;FBtr0076528;FBgn0023479;FBtr0301910;FBgn0023479;FBtr0076527;FBgn0023479	FBtr0076526;FBgn0023479;FBtr0076525;FBgn0023479;FBtr0076528;FBgn0023479;FBtr0301910;FBgn0023479	FBtr0076525	FBgn0023479	CG4821	teq	teq-PD	1.136780169	0.249869823	2786	308.36	435600000	179630000	709030000	559430000	612110000	671540000	849580000	555420000	3854800	1589600	6274600	4950700	5416900	5942900	7518400	4915200	28.77963	29.02382	28.91288	28.52973	29.13531	29.02284	29.13215	28.95524	SP(Sec/SPI)	CS pos: 23-24. AKA-YR. Pr: 0.9456	chitin metabolic process ; GO:0006030 | inferred from electronic annotation with InterPro:IPR002557 <newline> proteolysis ; GO:0006508 | inferred from electronic annotation with InterPro:IPR001254, InterPro:IPR001314, InterPro:IPR018114 <newline> proteolysis ; GO:0006508 | inferred from sequence model <newline> long-term memory ; GO:0007616 | inferred from mutant phenotype <newline> glucose homeo…	extracellular region ; GO:0005576 | inferred from electronic annotation with InterPro:IPR002557 <newline> membrane ; GO:0016020 | inferred from electronic annotation with InterPro:IPR001190, InterPro:IPR017448	serine-type endopeptidase activity ; GO:0004252 | inferred from electronic annotation with InterPro:IPR001254, InterPro:IPR001314, InterPro:IPR018114 <newline> chitin binding ; GO:0008061 | inferred from electronic annotation with InterPro:IPR002557 <newline> scavenger receptor activity ; GO:0005044 | inferred from electronic annotation with InterPro:IPR001190 <newline> serine-type endopeptidase …	TRUE
[truncated: 556 more rows]
